# Supplementary material for: Characterization of the β-defensin genes in giant panda
Source: Sci Rep. 2018 Aug 17;8:12308. doi: 10.1038/s41598-018-29898-2 (PMC6098084; doi:10.1038/s41598-018-29898-2)
Supplement: Supplementary file 2 — Dataset 1 [file 41598_2018_29898_MOESM2_ESM.csv]

>Aime-DEFB_SPAG11_GL194420.1(75632...77290)
M--------------------------------------------------------------------------------------KVLFLFAVLFCLV--QANSG---------------------------------------------------------------------------------DIPPGIRDVICLT--QHGTCRLFFCH---FGEKKAEI-CSNPWN-RCCLPTTEAEGKNKPETDGKND--------------------------------------------------------------------------------------------------------------
>Aime-DEFB_SPAG11B_GL194420.1(54226...59669)
M------------------------------------------------------------------------------------KPSLSLFISLLLVALM--PPGQSRAGNVNHQGTEGLREPRESREESPGQGKNGSPLFHHQEKRQLLP-RTPPYPE-----------------------------PELDFKVVDCKK--SEGYCQE-YCN---YMEIQVGY-CFKKKY-ACCLHQN-----------------------------------------------------------------------------------------------------------------------------
>Aime-DEFB1_GL194420.1(185019...194621)
M---------------------------------------------------QRHSRLGKPLSARPPEEPLCLHRASRAQPASRPERILSFLLILGVLFS--HLAPG----------------------------------------------------------------------------AGYLTGFGQRSDHYVCARR--GGTCNFSPCP---LFT-RVDGTC-YGGKAKCCMR-------------------------------------------------------------------------------------------------------------------------------
>Aime-DEFB103_GL194420.1(96479...97646)
M-------------------------------------------------------------------------------------RIYYLLLLLPLLFL--MPVPG-------------------------------------------------------------------------------NGGIINTLQRYYCQIR--GGRCALVSCL---PRE-EQIGRC-SSGGRKCCRRKK-----------------------------------------------------------------------------------------------------------------------------
>Aime-DEFB106_GL194420.1(43832...46624)
M-------------------------------------------------------------------------------------RTFLFLFAVLFLLA--PA--------------------------------------------------------------------------------------RNAFFDEKCFKL--NGRCVN-SCR----KNEELVALCQKSL--KCCLTLQPCWKSKDDNSEDSGFPERHK---------------------------------------------------------------------------------------------------------
>Aime-DEFB107_GL194420.1(26633...27571)
M-------------------------------------------------------------------------------------RIFFSISAALILLV--HIFSA-------------------------------------------------------------------------------RGGIH---REMQCQRM--DGRCEA-ECL---SFE-VKIGGCRAELTPFCCKKNKNK---------------------------------------------------------------------------------------------------------------------------
>Aime-DEFB108_GL195214.1(13062...18044)
M---------------------------------------------------------------------------EPSFLLSAALRPAALLLTILFCMS-QVLPA---------------------------------------------------------------------------------RGRFK----EVCER--PNGACQE-FCL----ESELQAGRCLNGQ--PCCLPMGNEPLIEPTTPKE-----------------------------------------------------------------------------------------------------------------
>Aime-DEFB109_GL195214.1(25139...39058)
M-------------------------------------------------------------------------------------RLH-VLLFMLLFSI---FLSPV------------------------------------------------------------------------------RSGLAS--GENRCLNL--SGICRRDICK---LTE-DQIGAC--RRRWRCCRSWWILIPIPTPLVYSDYQEPLKHKLK------------------------------------------------------------------------------------------------------
>Aime-DEFB110_GL192431.1(2330805...2335886)
M-------------------------------------------------------------------------------------KIHLFFFILLFWVT--ILPA-----------------------------------------------------------------------------KKKYPQYGSLDLRRECRK--GNGRCRV-ECH----ESEIRIAFCIRPGT-HCCLQK------------------------------------------------------------------------------------------------------------------------------
>Aime-DEFB112_GL192431.1(2308954...2314049)
M-------------------------------------------------------------------------------------KNLLSFSILSFGVF--ISPA------------------------------------------------------------------------------RSKEQYAVFNWWEACIK--LSGQCKN-RCG----EKEFKMSYCARPTT-LCCMRHCDRIE-------------------------------------------------------------------------------------------------------------------------
>Aime-DEFB113_GL192431.1(2366478...2367436)
M-------------------------------------------------------------------------------------KILCIFLTFVFTVS--CGPSV-----------------------------------------------------------------------------SQKKTKEDGEKKRECYL--VRGVCKT-SCN----TWEYIYNYCS--TE-PCCVIREYQKPVPKPINSTRHIL-------------------------------------------------------------------------------------------------------------
>Aime-DEFB114_GL192431.1(2374440...2391687)
M-------------------------------------------------------------------------------------KIFYCLLHFLCYVT--FILPA---------------------------------------------------------------------------------TCSL-VDPDRCTK--IFGNCRR-RCF---KYEKQIDI-CFSPSK-ICCIERLFEED-------------------------------------------------------------------------------------------------------------------------
>Aime-DEFB116_GL192588.1(1850979...1856236)
M----------------------------------------------------------------------------------SVMKPYLMTISILLILV--RKTPG--------------------------------------------------------------------------GLFRSQYGKRQE-PWNPCQL--YHGMCRN-ACR----KNETQYLTCPNRQ--KCCLKFSVKIARSNNVKDYDPDSNLSVTNTSSYSKI------------------------------------------------------------------------------------------------
>Aime-DEFB116like_GL192588.1(1870242...1880638)
M-------------------------------------------------------------------------------------KPYLMTIVILLILV--HKTSG---------------------------------------------------------------------------SMRKALKKSKTQPTIKCQQ--GYGICRE-RCR---HDETETHF-CRNK-G-KCCIPTKSTALTNVIVNEVVQSKTFATTMPYY----------------------------------------------------------------------------------------------------
>Aime-DEFB117_GL192588.1(1808856...1813821)
M------------------------------------------------------------------------------------KF-LILTLIVFLILF--QMQPV-------------------------------------------------------------------------------------CGGQKSCWI--IKGHCRK-NCK----SGEQIKKPCKNGD--YCCIPSKTNSQPHRPTQPLTRRCRIVSTNSERNDVSEHVAFSHRKASKNLE---------------------------------------------------------------------------------
>Aime-DEFB119_GL192588.1(1779016...1780404)
M------------------------------------------------------------------------------------KFLFLFLVILLAMK---PLVSA------------------------------------------------------------------------------------------ECW---MDGKCRL-VCK----SDEDSVIRCANRK--RCCVPSRFLTVRPMTVESMEPWTVPHTPKAVKHKTRPGTSPAVRLEP-------------------------------------------------------------------------------------
>Aime-DEFB12 GL194420.1(36031...39585)
M---------------------------------------------------------------------------------TLSRKMSYFVLAFFFILA--QFLSGNWKRMAGLEYSEPLPGG-------------------------------------------------------------------EFAACEPCRLS--RGKCR-RMCT---EDE-KVVGNC--KMNFFCCRRKIS----------------------------------------------------------------------------------------------------------------------------
>Aime-DEFB121_GL192588.1(1768590...1769964)
M-------------------------------------------------------------------------------------RLMLLVLAVILLLV--RVTQA-----------------------------------------------------------------------------------------MRCWG--KLGRCRT-TCE----QSEVFHILCTDEA--KCCVNPKHVPVKT-----------------------------------------------------------------------------------------------------------------------
>Aime-DEFB123_GL192588.1(1739422...1745714)
M-------------------------------------------------------------------------------------KLLLLTLAALLLLS--QLTPG---------------------------------------------------------------------------------------GTQKCWN--LHGRCRQ-KCS----RRERVYIYCTNNK--LCCVKPKFQPREQLWPF-------------------------------------------------------------------------------------------------------------------
>Aime-DEFB124_GL192588.1(1726347...1729539)
M-------------------------------------------------------------------------------------TQLLLLIVALLALG--HLPPG-------------------------------------------------------------------------------------RSEFKRCWK--GQGACRT-YCT----RQETYMHMCPDAS--LCCLAYGTRPLASKPEYV------------------------------------------------------------------------------------------------------------------
>Aime-DEFB125__GL195409.1(25963...41778)
M-------------------------------------------------------------------------------------NLLMLTFIICGFLN--LVTQA-------------------------------------------------------------------------------------GWTVERCWKN-NIGHCRK-RCF----HVERYKLLCMNKL--TCCIPIKEDHGYTKTPPRLVPFEEEITIDINTWELFSNSPASFFNDEFIAEPTKATESTVTET---------------------------------------------------------------------
>Aime-DEFB126_GL194707.1(105562...109612)
M-------------------------------------------------------------------------------------KSLMLTLASFMLLA--QVVSG-------------------------------------------------------------------------------------SWYVRKCAN--KTGNCRS-MCRVGETAIQPATGICPKEK--MCCILSGKEFNSAACGENSKTTREAQASEASTT---------------------------------------------------------------------------------------------------
>Aime-DEFB126like_GL194707.1(144226...148521)
M-------------------------------------------------------------------------------------KSLLFTLTIFVLLA--HLVSG-------------------------------------------------------------------------------------HLFLKRCEN--KTGYCKK-KCGNRELQKDHLKWRCDRHK--VCCVLAIDNKIKPLSSGNKIVMPTVKNQLSTTKKLKTTLMVITASTI-------------------------------------------------------------------------------------
>Aime-DEFB127_GL194707.1(96452...98543)
M------------------------------------------------------------------------------------KLLL-IIAILLFQ----KSKV--------------------------------------------------------------------------------------TEHLKRCWGEYIQGYCRK-ICR----ISEIRQVLCENGR--YCCLNIMELEARRKITKPTRPKPKTYAVTLPQDDDTFIENYSRITANST-----------------------------------------------------------------------------------
>Aime-DEFB128_GL194707.1(78278...80107)
M-------------------------------------------------------------------------------------KLFLVLIILQFEIPT--D----------------------------------------------------------------------------------------TARPRKCFSN-ITGYCRK-KCQ----MGEIYEIACPNGK--LCCVNEDKNKKYKKAPESPHSLPQPDEKIDYVILPTTTLLTVQL----------------------------------------------------------------------------------------
>Aime-DEFB129_GL194707.1(32410...34631)
M------------------------------------------------------------------------------------KLLFPIFASLLLQY---QVNTE-------------------------------------------------------------------------------------YFGLRRCLM--GFGRCKD-HCA---VDEKEIQK-CKKKK---CCIGPKMVQMITNYMQNEMSNTLGEGSQEHLQTTKNSDAEIQTKSQILSLLPQIKRMSPFAHSNTLISPNATNVNSLLTNPVFSGNISYTAVATKRDTKESRNSAADSPQPAPPPQMLPT-----------
>Aime-DEFB130_GL195214.1(50401...56648)
M-------------------------------------------------------------------------------------RLHSLLSVLFLFVTI--IP---KA----------------------------------------------------------------------------RTGVIP--GQKQCVLL--KGVCKDGGCT---TTD-DTIGEC--NEEKKCCRKWWVLFPYATPVPKAKSP--------------------------------------------------------------------------------------------------------------
>Aime-DEFB131_GL193056.1(682822...701281)
M-------------------------------------------------------------------------------------RVLHSIFGVLALLS--IVPQA-----------------------------------------------------------------------------------RTLFFKDTCSL--EGYTCRM-KCN---ADEHAIRY-CTD-WT-ICCKEKKIRLKKRKKW--------------------------------------------------------------------------------------------------------------------
>Aime-DEFB132_GL194707.1(9000...10539)
M-------------------------------------------------------------------------------------KLLLLVFASFGFL----VTPA-------------------------------------------------------------------------------------SGGGARCTLR-FPGRCKM-YCN----SQERSIFTCDRYK--LCCIKDPLRTTAPPPVHEAKKPCRETTKSQNDEHQTARIPKPLSFLSIQRNYRTPIKG--------------------------------------------------------------------------
>Aime-DEFB134_GL193056.1(675351...678214)
M-------------------------------------------------------------------------------------KPLLAVLVLFFFRD--PVLAG--------------------------------------------------------------------------------MNPLASEMHKKCYG---NGTCRL-ECF----TSEMLVAYCIFQL--ECCVKGNPDP--------------------------------------------------------------------------------------------------------------------------
>Aime-DEFB135_GL193056.1(652089...653902)
M-------------------------------------------------------------------------------------KSLLFVLVVLVLLS--YVPPV-----------------------------------------------------------------------------RSGPNMYIRRLFSTCWR--TKGVCKK-SCG----KSEIYHIFCDSAH--LCCIDKKYLPVEFGK---------------------------------------------------------------------------------------------------------------------
>Aime-DEFB136_GL193056.1(604360...605036)
M-------------------------------------------------------------------------------------RHS-LSGLLFLLLIS--LPSG------------------------------------------------------------------------------NGLFGNDGVEIHTCTAL--KGRCFF-GCR----VGWKWVAFCHNIL--SCCTKMEKNILPQVKEP-------------------------------------------------------------------------------------------------------------------
>Aime-DEFB138_GL194420.1(118993...122147)
M-------------------------------------------------------------------------------------RLLFLLFLLLVCLAQ--MTSG---------------------------------------------------------------------------------HEKRRKFL-ECEKM--GGACKHQKTH---GCS-ILPAEC-KSRYKHCCRL-------------------------------------------------------------------------------------------------------------------------------
>Aime-DEFB139_GL194420.1(127106...129424)
M-------------------------------------------------------------------------------------KVFLLLIFVVLFIS--HTMPG---------------------------------------------------------------------------------YRHGEVYH-FCDSR--TSVC-LRRKR---NCLVRMRGVC-PGR-SFCCIRMK-----------------------------------------------------------------------------------------------------------------------------
>Aime-DEFB140_GL194420.1(133973...134842)
M-------------------------------------------------------------------------------------RLLHVALTAAFMVL-QVLPD----------------------------------------------------------------------------------GTRAFNFERPCYLR--GGICLKQGTP---NCE-PFRGPC-RAF-TVCCKVKRS----------------------------------------------------------------------------------------------------------------------------
>Aime-DEFB2_GL194420.1(106509...108465)
M-------------------------------------------------------------------------------------RIHCLFFILPVLFL--SPAPG---------------------------------------------------------------------------------FSGRVPLPFSCIGN--RGFCFPFRCL---HNW-EEIGRC-FFPTQKCCRRQK-----------------------------------------------------------------------------------------------------------------------------
>Bota-DEFB_enteric_NP_783634.1_AC_000184.1_(5483405...5485261_)
M-------------------------------------------------------------------------------------RLHHLLLTLLFLVLS--AGSG---------------------------------------------------------------------------------FTQGISNPLSCRLN--RGICVPIRCP---GNL-RQIGTC-FTPSVKCCRWR------------------------------------------------------------------------------------------------------------------------------
>Bota-DEFB_SPAG11_XP_010818522.1_AC_000184.1(4920081...4925471)
M--------------------------------------------------------------------------------------KVLFLFTVLFCLV--QMNSG---------------------------------------------------------------------------------DVPPGIRNIICLM--QHGTCRLFFCR---SGEKKSEI-CSDPWN-RCCIPHSEEERKYRPEMDGRSGT-------------------------------------------------------------------------------------------------------------
>Bota-DEFB_SPAG11B_XP_010818520.1_AC_000184.1((4938413...4943111)
M---------------------------------HHLCAFVSRKLLRLQPSQPAPPSPAIKEALPAAHPPSASPGRPSCSPLGDMKQFLAP-STLLFVVLL--FPGLSRVTHANRQDPKGPRKQ----EESLGRGTNRSHPLHHQVKRYLVP-RKPPFPD-----------------------------TDPGFKVVRCIK--GDGKCQK-FCN---YMEFQLGY-CSKKKD-ACCLPLNRGVDMEAKTLSAASWAIHPNAGVLDKS--------------------------------------------------------------------------------------------------
>Bota-DEFB_tracheal_NP_777201.1_AC_000184.1(4888377...4890195)
M-------------------------------------------------------------------------------------RLHHLLLALLFLVLS--ASSG---------------------------------------------------------------------------------FTQGVGNPVSCVRN--KGICVPIRCP---GNM-KQIGTC-VGRAVKCCRKK------------------------------------------------------------------------------------------------------------------------------
>Bota-DEFB1_NP_001311473.1_AC_000184.1(5788598...5790540
M-------------------------------------------------------------------------------------RLHHLLLELLFVVLS--AGSG-------------------------------------------------------------------------------------ISDFASCHTN--GGICLPNRCP---GHM-IQIGIC-FRPRVKCCRSW------------------------------------------------------------------------------------------------------------------------------
>Bota-DEFB10_NP_001108556.1_AC_000184.1(6194470...6196146)
M-------------------------------------------------------------------------------------RLHHLLLLLLLVVLS--SGSG---------------------------------------------------------------------------------FTQGVRSYLSCWGN--RGICLLNRCP---GRM-RQIGTC-LAPRVKCCR--------------------------------------------------------------------------------------------------------------------------------
>Bota-DEFB103A_XP_002698677.1_AC_000184.1(5624615...5625557)
M-----------------------------------------------------------AADLEPLKSERPHHPLQSQLGSQPAIRLYYLLFALLFLFL--LPVPG-------------------------------------------------------------------------------NGNIISGLQKYYCKIR--SGQCALIGCL---PKE-EQIDCC-SLRGRKCCRKKK-----------------------------------------------------------------------------------------------------------------------------
>Bota-DEFB103B_NP_001108334.1_AC_000184.1(4898525...4900118)
M-------------------------------------------------------------------------------------RLYYLLFALLFLFL--LPVPG-------------------------------------------------------------------------------NGGIISGLQRYYCKIR--SGRCALIGCL---PKE-EQIGRC-SLSGRKCCRKKK-----------------------------------------------------------------------------------------------------------------------------
>Bota-DEFB104_XP_010824348.1_AC_000184.1(4944147...4954440)
M-------------------------------------------------------------------------------------RTSLFLFAVFFFLA--PVG-----------------------------------------------------------------------------------SDLDA--GRICGY--GTARCRR-NCK----RHELRVGKCPNTY--PCCLKKWKVNSLNPQKDTKPRGAWLLEMATSQTSEPPFSGPSRWTVPSGSSRLVE-----------------------------------------------------------------------------
>Bota-DEFB105_XP_015316308.1_AC_000184.1(4955917...4958998)
M---------------------------------------------------------------------------------APSRKMFYFVLAFFFMLA--QFPSG---------------------------------------------------------------------CQAGLQYSQPLSA-GDVSPCESCWLG--RGKCR-KICT---EDE-KIVGNC--KVNFFCCRRRIL----------------------------------------------------------------------------------------------------------------------------
>Bota-DEFB107_XP_002698669.1_AC_000184.1(4964580...4970188)
M---------------------------------------------------------------------------------PGAMKTFFLMFAAMILLA--QIFSA-------------------------------------------------------------------------------PRSLK---RQIHCLKM--DGRCEV-ECL---SFE-DKIGGCRAELTPFCCRKRVNN---------------------------------------------------------------------------------------------------------------------------
>Bota-DEFB110_XP_002697354.1_AC_000180.1(22369807...22374889)
M-------------------------------------------------------------------------------------KIHLFFFILLFGVT--ILPA-----------------------------------------------------------------------------RKRFPHYGSVDMRRECAK--GNGRCKT-ECH----ISEVRIAYCIRPGS-LCCLQKYR----------------------------------------------------------------------------------------------------------------------------
>Bota-DEFB112_XP_015315314.1_AC_000180.1(22381413...22423235)
M--------------------------------------------------------------------------------------KILLFFSISFFFDVFILPVGSRSVGNTLSPSKVTCLQKLEKLHSETRNSSTIFENAQYGTEEKQKA-------------------------------GSKKHYALFNLTHACIM--FGGQCKN-KCG----ENEFRMVYCVVSTS-LCCIRQCKPKTYK-----------------------------------------------------------------------------------------------------------------------
>Bota-DEFB113_XP_010816582.1_AC_000180.1(22350888...22353396)
M-------------------------------------------------------------------------------------KILCIFLTFILTVS--CGPAV-------------------------------------------------------------------------LQRKTREKTKQIEERKRQCYL--VRGACKT-SCG----QWEYKYTDCD--LE-PCCVAREYVPPVQPIAITKSYKTVTYTSTILYNTANASYNSSTLHNTTYVNYTSTTLPNTTDVNYTSATLHTTNASYNDLHHST------------------------------------------------
>Bota-DEFB115_XP_010809938.1_AC_000170.1(61416156...61426911)
M-------------------------------------------------------------------------LLDHSSSLSGHIKILFLAVAVLVVLD--QASPD-------------------------------------------------------------------------------------GWTRK-CGY--GTGNCRK-HCK---KSEKKKEK-CGLR-K-LCCIPIKHKSSKLVRKEETAYRVMSHHDKDAPTAEVSENPNQEYASMSGTVVPCRVIRATEAVDTEAKPVSRELGWADGPKL--------------------------------------------------
>Bota-DEFB116_XP_010809939.1_AC_000170.1(61462873...61468038)
M-------------------------------------------------------------------------------------KPCLMTISILLILV--HKTPG--------------------------------------------------------------------------GLFRPYYGKSQEESWNPCQL--HQGTCRN-ACR----KNELQYLTCLNHE--KCCLKFFVKVQSANNVKQESNSNPSLSVTTLSNYSQI-----------------------------------------------------------------------------------------------
>Bota-DEFB117_XP_005215146.1_AC_000170.1(61498931...61501757)
M------------------------------------------------------------------------------------KF-LLLT--VFLILF--QMLPV-------------------------------------------------------------------------------------CRGRKSCWI--IKGHCRK-DCK----SGEQVKKPCRNGD--YCCVPSKTDSQPHRPTQATARKYQTFTDKMKSNALLEQIPVIFQ----------------------------------------------------------------------------------------
>Bota-DEFB118_XP_002692329.1_AC_000170.1(61512846...61523211)
M-------------------------------------------------------------------------------------RLLLLTFTVLVLLP--QVTPA-------------------------------------------------------------------------------------YGGRRRCWN--NSGHCKK-KCA----ADEVATAVCKNRQ--SCCVSRQGLVVFVKETITSSPSTNGWEEEAMDRIVSVASTSTYWE---------------------------------------------------------------------------------------
>Bota-DEFB119_NP_001095131.1_AC_000170.1(61523727...61533379)
M------------------------------------------------------------------------------------KFLFLFLAILLAME---PVVSE-----------------------------------------------------------------------------------------EECW---MKGKCRL-VCK----NDEDSVTRCSNHK--RCCILSRYLTIVPMTIDRILPWTTPQVKQEGDS---------------------------------------------------------------------------------------------------
>Bota-DEFB121_XP_005215031.1_AC_000170.1(61550482...61551769)
M-------------------------------------------------------------------------------------K-FLLILTITLLLA--QVTPA-----------------------------------------------------------------------------------------MKCWN--KLGRCRE-TCE----QNEVFYIMCKNEA--MCCVSPKHLPARN-----------------------------------------------------------------------------------------------------------------------
>Bota-DEFB122_NP_001071575.1_AC_000170.1(61572837...61577455
M-------------------------------------------------------------------------------------KTFLLTLAALLLSS--QVIPG---------------------------------------------------------------------------------------STEKCWK--LHGKCRD-TCS----RNEKIYVFCLSGK--LCCVKPKFQPNTSPQLINT-----------------------------------------------------------------------------------------------------------------
>Bota-DEFB122A_NP_001095809.1_AC_000170.1(61562053...61566096
M-------------------------------------------------------------------------------------KTFLLTLAALLLSS--QVIAD---------------------------------------------------------------------------------------STEDCWN--LHGNCRD-RCH----KNEKVYVLCLSGK--LCCVKPKYQPHGLPKLTKG-----------------------------------------------------------------------------------------------------------------
>Bota-DEFB123_NP_001095813.1_AC_000170.1(61584483...61595684)
M-------------------------------------------------------------------------------------KLLSLILAGLLLLS--QLTPG---------------------------------------------------------------------------------------GTRKCWN--FHGRCRH-KCF----KKEKVYVYCTNNK--LCCVKSRYLPKNLPWQI-------------------------------------------------------------------------------------------------------------------
>Bota-DEFB124_NP_001095830.1_AC_000170.1(61612683...61615456)
M-------------------------------------------------------------------------------------TQLLLLLVALLVLG--HVPTG-------------------------------------------------------------------------------------RSEFKRCWN--GQGACRA-YCT----KYEAYMHLCSDAT--LCCLPYGLKPVKTEKV--------------------------------------------------------------------------------------------------------------------
>Bota-DEFB125_XP_010820920.1_AC_000170.1(61371062...61377535)
M-------------------------------------------------------------------------------------NLLMLTFMLCGLLT--LVTKA-------------------------------------------------------------------------------------GWFVERCWKN-NIGHCRK-RCF----HIERYKLLCMNKL--SCCIPLTSDDPYTQWPIHPTLLEDVTAEFITRDDIPFTPVSGMDDSFTIEMTQESTAIRARSSQRDSS----------------------------------------------------------------
>Bota-DEFB126_XP_005215030.1_AC_000170.1(61349022...61353549)
M-------------------------------------------------------------------------------------KSLLFTLILFILLV--QLVSG-------------------------------------------------------------------------------------NWYVRKCAN--KTGNCRS-TCRNGERVINPPTGMCSKEK--LCCILDNGCSKTVPPGGSSMTSAATGGSTTGIA---------------------------------------------------------------------------------------------------
>Bota-DEFB127_XP_005215144.1_AC_000170.1(61336384...61339029)
M------------------------------------------------------------------------------------RLLL-IIAILLFQ----KFTV--------------------------------------------------------------------------------------TEQLKRCWNQHIHGYCRK-ICR----TTEVREVLCENGR--YCCISIVELEERKKITRPPRPKLRTLALTFSQDYLIEQNSTHSHRKPT------------------------------------------------------------------------------------
>Bota-DEFB129_XP_005194501.2_AC_000170.1(61314403...61316930)
M-------------------------------------------------------------------NPDPRLLLLEEEKLPAMKLLFPIFASLMLQW---QVNTE-------------------------------------------------------------------------------------YFGLRRCLM--GLGRCKE-HCN---MDEKELDK-CKKKT---CCIRSKVVQLIKNYIQNEMLHMLKEDSQEVLKITKNFSVMMQTEHHNLSVLPKIKSANAFAKINTIIIPNATIVNSATTNPVNSGKIIHTATSTRKRRDLGTDSPPPAPPLSYILPTA-------------
>Bota-DEFB13_NP_001311470.1_AC_000184.1_(5327004...5328965)
M-------------------------------------------------------------------------------------RLHHLLLALLFLVLS--AASG-------------------------------------------------------------------------------------ISGPLSCGRN--GGVCIPIRCP---VPM-RQIGTC-FRRPVKCCRSW------------------------------------------------------------------------------------------------------------------------------
>Bota-DEFB130_DAA14609.1_AC_000184.1(5064722...5068359)
M-------------------------------------------------------------------------------------RLHLLLSVLLLSLAI--IP---KGR----------------------------------------------------------------------------TGLIP--GQKQCNLL--KGVCKDGGCT---TIE-QPIGVC--NEDKRCCRKWWIFFPYPTPAPKSKSP--------------------------------------------------------------------------------------------------------------
>Bota-DEFB131_DAA27089.1_AC_000165.1(7280952...7287891)
M-------------------------------------------------------------------------------------KVLLSLLGVLALLS--IVPQA-----------------------------------------------------------------------------------RSLFFQEGCPS--GYYNCRM-KCN---ANEYAVKY-CAD-WT-ICCKEKKKVKEKKKW---------------------------------------------------------------------------------------------------------------------
>Bota-DEFB132_XP_005215029.2_AC_000170.1(61297078...61299600)
M----------------------------------------------------------------TVEDPDSTKPPSTPQASPSAMKLLLLVFTALGFL----VTPA-------------------------------------------------------------------------------------KGGGTICGRK-IAGHCKL-ECG----SLEKTIFMCDRYK--QCCVKGLFIAQPVMQPPIQKPNKPDTQLAKARTNG-------------------------------------------------------------------------------------------------
>Bota-DEFB134_XP_010805995.1_AC_000165.1(7301001...7305249)
M-------------------------------------------------------------------------------------ESPFTVFVFLIFWD--TALAG--------------------------------------------------------------------------------LNPLSSELYRRCHI---NGTCRL-ECF----GSEMLVAYCMFQL--ECCLKGNPEP--------------------------------------------------------------------------------------------------------------------------
>Bota-DEFB138_NP_001161717.1_AC_000184.1(5129114...5133058)
M-------------------------------------------------------------------------------------RLLYLLFLLLICLIQ--TVSG----------------------------------------------------------------------------------KGKKKNL-ECEKM--GGACKYQNTH---GCV-ILPGEC-RSRKKHCCRV-------------------------------------------------------------------------------------------------------------------------------
>Bota-DEFB2_DAA14623.1_AC_000184.1(4830998...4838674)
M------------------------------------------------------------------------------------RVLRLLLLALGLLLS--QLGPG----------------------------------------------------------------------------AGQLTALGQRSDSYICARK--GGTCNLSPCP---LYN-RIEGTC-YRGKAKCCIR-------------------------------------------------------------------------------------------------------------------------------
>Bota-DEFB29_XP_002692327.1_AC_000170.1(61436452...61447482)
M-------------------------------------------------------------------------------------KTYLMTIVILLILV--HKTSG---------------------------------------------------------------------------SMKNLPRRQTMEKEKKCEN--NEGFCRK-KCK---AEEVELRY-CLSG-K-MCCISTYSTLITYLEKETVHMKHFHTTSSQHVY---------------------------------------------------------------------------------------------------
>Bota-DEFB3_NP_001269510.1_AC_000184.1(5184860...5186829)
M-------------------------------------------------------------------------------------RLHHLLLALLFLVLS--AGSG---------------------------------------------------------------------------------FTQGARNHVTCRIN--RGFCVPIRCP---GRT-RQIGTC-FGPRIKCCRSW------------------------------------------------------------------------------------------------------------------------------
>Bota-DEFB4_NP_777200.1_AC_000184.1(5425377...5428808)
M-------------------------------------------------------------------------------------RLHHLLLAVLFLVLS--AGSG---------------------------------------------------------------------------------FTQRVRNPQSCRWN--MGVCIPFLCR---VGM-RQIGTC-FGPRVPCCRR-------------------------------------------------------------------------------------------------------------------------------
>Bota-DEFB403_DAA14607.1_AC_000184.1(5160482...5162196)
M-------------------------------------------------------------------------------------RLHHLLLALLFLVLS--AGSG---------------------------------------------------------------------------------FTQGISNPLSCRRN--KGICLPIRCP---GSM-RQIGTC-FGPRVKCCRSW------------------------------------------------------------------------------------------------------------------------------
>Bota-DEFB5_NP_001124233.1_AC_000184.1(5560941...5570029)
M-------------------------------------------------------------------------------------RLHHLLLVLLFLVLS--AGSG---------------------------------------------------------------------------------FTQVVRNPQSCRWN--MGVCIPISCP---GNM-RQIGTC-FGPRVPCCRRW------------------------------------------------------------------------------------------------------------------------------
>Bota-DEFB8_NP_001095832.1_AC_000184.1(5221842...5223732)
M-------------------------------------------------------------------------------------RLHHLLLALLFLVLS--AGSG---------------------------------------------------------------------------------FTQGVRNFVTCRIN--RGFCVPIRCP---GHR-RQIGTC-LGPRIKCCR--------------------------------------------------------------------------------------------------------------------------------
>Calufa-DEFB_SPAG11_NP_001165016.1_NC_006598.3(58993963...58995731)
M--------------------------------------------------------------------------------------KALFLFAVLFCLV--QGNSG---------------------------------------------------------------------------------DMPPGIRDVICLT--QHGTCRLFFCH---FGERKAEI-CSDPWN-RCCLPSTEAEIKNKPETNDRNNKAKT----------------------------------------------------------------------------------------------------------
>Calufa-DEFB_SPAG11B_NP_001165015.1_NC_006598.3(59006365...59011878)
M------------------------------------------------------------------------------------KSPLSPLVSFLLVALM--FPGPSRARNINHQGTEGPREP---WEESPGQGKNESHLLHHREKRRLLP-RTPPYLE-----------------------------PEPDFKIVNCKK--SEGYCQE-YCN---YMETQVGY-CLKKKY-ACCLHQNVLV--------------------------------------------------------------------------------------------------------------------------
>Calufa-DEFB1_NP_001107185.1_NC_006598.3(58871018...58881592)
M------------------------------------------------------------------------------------RPLYLLLLLLCLLFS--YLPPG----------------------------------------------------------------------------AGFLTGIGQRSDQYICARK--GGTCNFSPCP---LFT-RIDGTC-YRGKAKCCMP-------------------------------------------------------------------------------------------------------------------------------
>Calufa-DEFB103_NP_001123452.1_NC_006598.3(58965214...58977245)
M-------------------------------------------------------------------------------------RIYYLLLLLPLLFL--MPVPG-------------------------------------------------------------------------------NGGIINTLQRYYCRIR--SGRCALLSCL---PKE-EQIGRC-SSTGRKCCRRKK-----------------------------------------------------------------------------------------------------------------------------
>Calufa-DEFB105_NP_001158731.1_NC_006598.3(59031848...59033519)
M---------------------------------------------------------------------------------TLSRKMSCFFFAFFFILA--QFLSG---CQAGLEYSQPFPGG-------------------------------------------------------------------EFAVCEPCWLG--RGKCR-RICT---EDE-KVVGNC--KMNFFCCRRRIR----------------------------------------------------------------------------------------------------------------------------
>Calufa-DEFB106_XP_005630096.1_NC_006598.3(59024571...59027239)
M-------------------------------------------------------------------------------------RTFLFLFAVFFLLA--PA--------------------------------------------------------------------------------------RNAFFDEKCFKL--NGKCVH-SCQ----KNEELVALCQNFL--KCCLTLQPCWMSKDDKSEDSGFLEGYK---------------------------------------------------------------------------------------------------------
>Calufa-DEFB107_XP_003639614.1_NC_006598.3(59041595...59045157)
M---------------------------------------------------------------------------------SGAMRIFFLVSAALILLA--HIFSA-------------------------------------------------------------------------------HGAIH---RRMQCQKM--DGRCEV-ECL---SFE-DKIGGCRAELTPLCCKKRKNN---------------------------------------------------------------------------------------------------------------------------
>Calufa-DEFB108_XP_003432171.2_NC_006598.3(53938213...53944267)
MRGRRGRSSRSHLARSPGPNWAPTEQGPRFPPGGHGVCVGHTLFPNIPNEGQRAPGTQTSPATAPRAAGKPCLPLQSSRAPPPAAMRPAGLLLALLFFLS-RVLAA---------------------------------------------------------------------------------RGRFK----EICAH--PNGSCQE-FCL----ETEIQAGRCLNGH--ACCRPMVFESIIEPTTPKE-----------------------------------------------------------------------------------------------------------------
>Calufa-DEFB109_AAY59716.1_NC_006598.3(53915958...53930274)
M-------------------------------------------------------------------------------------RLH-VLFFMLLFLT---LLSPV------------------------------------------------------------------------------RSGLAS--GENHCLNL--SGVCRRDICK---MTE-DQIGAC--KRRWVCCRAWWILIPIPTPLIYSDYQEPLKPKLK------------------------------------------------------------------------------------------------------
>Calufa-DEFB110_XP_003431789.1_NC_006594.3(17831343...17836239)
M-------------------------------------------------------------------------------------KIHLFFFILLFWVT--ILPA-----------------------------------------------------------------------------TKKYPQYGSLDLRRQCRK--GNGRCRL-ECH----ESEIRIAFCMRPAT-HCCLQK------------------------------------------------------------------------------------------------------------------------------
>Calufa-DEFB112_NP_001271386.1_NC_006594.3(17850021...17852065)
M-------------------------------------------------------------------------------------KILLSFIILSFGVF--IPPA------------------------------------------------------------------------------RSKEHYTVFNWWDACIK--LGSQCKN-KCG----EKEFKMAYCGRPTT-LCCMKECDHVELLKRSIHKKRTNIN-----------------------------------------------------------------------------------------------------------
>Calufa-DEFB113_AAY59720.1_NC_006594.3(17791239...17792185)
M-------------------------------------------------------------------------------------KILCIFLIFVLTVS--CGPSV-----------------------------------------------------------------------------SQKKTKEDAGRKRECYL--VRGACKS-SCN----SWEYIYNYCS--TE-PCCVVREYQKPVSKSINFTGDIL-------------------------------------------------------------------------------------------------------------
>Calufa-DEFB114_AAY59721.1_NC_006594.3(17781410...17771255)
M-------------------------------------------------------------------------------------KIFYYLLHFLCYVT--FILPA---------------------------------------------------------------------------------TCTL-IDPDQCSN--KFGHCRR-RCF---RGEKRIDI-CFLPNK-ICCIERLYDED-------------------------------------------------------------------------------------------------------------------------
>Calufa-DEFB116_NP_001271397.1_NC_006606.3(20833054...20840751)
M----------------------------------------------------------------------------------SVMKPYLMTISFLLILV--CKTQG--------------------------------------------------------------------------DLFRSQYGKSQE-PWIPCQL--DHGMCRN-TCR----KNEIQYLTCPNNQ--KCCLKLSVKIARSNNMKDYDPNSNLSVTNTSIYSRI------------------------------------------------------------------------------------------------
>Calufa-DEFB116like_NP_001271397.1_NC_006606.3(20796199...20820500)
M-------------------------------------------------------------------------------------KPYLMTIVILLILV--HKTSG---------------------------------------------------------------------------SMRKTLKRFKTEELTKCYQ--GYGVCRE-RCR---KDETEVHF-CGNN-R-RCCINS------------------------------------------------------------------------------------------------------------------------------
>Calufa-DEFB117_NC_006606.3_(20877923...20886440)
M------------------------------------------------------------------------------------KL-LLLTLTVCLILF--QILPV-------------------------------------------------------------------------------------CRGQKSCWI--IKGHCRK-NCK----SGEQVKKPCKNGD--YCCILSKTDSQPHRLTQAPTGKSQILSTDLEGNDVLEHV---------------------------------------------------------------------------------------------
>Calufa-DEFB118_NP_001271418.1_NC_006606.3(20894219...20900503)
M-------------------------------------------------------------------------------------RLLFLTFAILVFLP--QVIPA--------------------------------------------------------------------------------------YGGKKCWHK--SGYCRK-TCK----ADEVIKTACQHYQ--VCCVPAQKFPITSPTHIYNFLFDITDTMVTSLTTPSFEISTMNKENEKFDSELET-----------------------------------------------------------------------------
>Calufa-DEFB119_NP_001271373.1_NC_006606.3(20916717...20918144)
M------------------------------------------------------------------------------------KF-FLFFVILLAME---PVISE------------------------------------------------------------------------------------------ECW---MNGKCRL-VCK----SDEDSVVRCENRK--RCCVPSRYLTVQPMTVERIEPETVPHTPKPVKHKHRPDSKQNRNVHGR------------------------------------------------------------------------------------
>Calufa-DEFB121_XP_003433288.1_NC_006606.3(20927292...20928844)
M-------------------------------------------------------------------------------------KLILLMLAVALLLV--QVTQA-----------------------------------------------------------------------------------------MSCWG--KLGRCRA-TCE----KNEVFHILCTNEA--KCCVHPKHVPIGAGSSSAPESLG-------------------------------------------------------------------------------------------------------------
>Calufa-DEFB122_NP_001019812.1_NC_006606.3(20940548...20949458)
M-------------------------------------------------------------------------------------KAFLLTLAALVLLS--QVTSG---------------------------------------------------------------------------------------SAEKCWN--LRGSCRE-KCI----KNEKLYIFCTSGK--LCCLKPKFQPNMLQRNRKDNPKICLELQKILNIQSNLDKEEQSWKHCTS-----------------------------------------------------------------------------------
>Calufa-DEFB123_XP_003433289.1_NC_006606.3(20959438...20971212)
M-------------------------------------------------------------------------------------KLLWLTVAALLLLT--QLTPG---------------------------------------------------------------------------------------GTQRCWN--LHGKCRQ-KCS----RRERTYVYCTNNK--LCCVKPKFQPRENLWPF-------------------------------------------------------------------------------------------------------------------
>Calufa-DEFB124_NP_001107186.1_NC_006606.3(20985512...20989827)
M-------------------------------------------------------------------------------------TQLLLLIVALLALG--HMQPG-------------------------------------------------------------------------------------RSEFKRCWK--GQGACRT-YCT----RQETYLHMCPDAS--LCCLPYGSRPLSSKPEYV------------------------------------------------------------------------------------------------------------------
>Calufa-DEFB125_XP_003433284.1_NC_006606.3(20743607...20757491)
M-------------------------------------------------------------------------------------NLLMLTFIICGSLN--LVTKA-------------------------------------------------------------------------------------GWETERCWKD-NIGHCRK-RCF----HVERYKLLCMNKL--ICCIPIKDDHGYTKMPPRLEPIKEEITTDVSTWDFLLNSPVSWLNDEFTDESSNTRERRRIET---------------------------------------------------------------------
>Calufa-DEFB126_NC_006606.3(20684637...20688709)
M-------------------------------------------------------------------------------------KSLLFTLSSFMLLT--QLVSG-------------------------------------------------------------------------------------NWYVRKCAN--KTGNCRS-VCRPGEMATVPPTGMCPKEK--MCCILSACGETTKTTNSAQASESSTTTPGPRTSPRVSPELRSLLPPSKGFTLVSLFLLLFLALPLHATMSGRASHLFSTSRARGGMQIR-------------------------------------------
>Calufa-DEFB126like_NP_001271367.1_NC_006606.3(20725762...20730314
M-------------------------------------------------------------------------------------KSLLFTFAIFFLLI--HLVSG-------------------------------------------------------------------------------------HLFLRRCEN--KMGYCKK-KCISGELQKDYLKWRCDRHK--VCCVLATDNKIKPLSSSNKIFMPTVKNQQLSTTKKLKTTLMVITASTI------------------------------------------------------------------------------------
>Calufa-DEFB127_NP_001107188.1_NC_006606.3(20670771...20673961)
M------------------------------------------------------------------------------------KLIL-IIAILLFQ----KSKV--------------------------------------------------------------------------------------TEQLKRCWGEYIRGYCRK-ICR----ISEIREVLCENGR--YCCLNIVELEARRKITKPPPPEPRTYAMTFPQDDDIIVENYSRSKTNST-----------------------------------------------------------------------------------
>Calufa-DEFB128_NP_001271374.1_NC_006606.3(20652638...20654574)
M-------------------------------------------------------------------------------------KLFLVLIILQFEVPT--D----------------------------------------------------------------------------------------TARPRKCFSN-ITGYCRK-KCK----MGEIYEMACLNGK--LCCVNEDKNKKHQKAPESPLPLPQPKGKIDYVILPTITLLTIQL----------------------------------------------------------------------------------------
>Calufa-DEFB129_NP_001271417.1_NC_006606.3(20614030...20616415)
M------------------------------------------------------------------------------------KLLFTIFASLMLQY---QVNTE-------------------------------------------------------------------------------------YFGLRRCLM--GFGRCRD-HCA---MAEKEIQK-CKKKK---CCIGPKVVQMIKNYMQNEMSHTLEGSQEQLPINKNFDVEMQTKNRILSLLPKSKSISPFANVSTLIISNTTNINSVIANPVFSGKTSHTAISTKSDTKERRDSDTDSPPPAPPP-----------------
>Calufa-DEFB130_AAY59736.1_NC_006598.3(53904177...53896651)
M-------------------------------------------------------------------------------------RLHSLISVLLLFVTI--IP---KA----------------------------------------------------------------------------RTGVIP--GQKQCVLL--KGVCKDGGCT---TTD-DTIGEC--NDEKKCCRKWWVLFPYATPAPKAKSP--------------------------------------------------------------------------------------------------------------
>Calufa-DEFB131_AAY59737.1_NC_006607.3(25887535...25904355)
M-------------------------------------------------------------------------------------RVLYSILGALALLS--VVPQA-----------------------------------------------------------------------------------RTFFLKDTCSL--EYLNCRM-KCN---LDEHAIKY-CAD-WT-ICCKAKNTKFKRKKKW--------------------------------------------------------------------------------------------------------------------
>Calufa-DEFB132_NP_001271380.1_NC_006606.3(20591719...20593241)
M-------------------------------------------------------------------------------------KLLLLVFASFGFL----VTPA-------------------------------------------------------------------------------------SGGGTSCGRK-YPGRCKL-HCH----SQERSIFICDRYR--LCCMKNPIEGITASPVHRAKHPCRKTTESQNVEQQMASTPQPLSSPSIPSTVISS-----------------------------------------------------------------------------
>Calufa-DEFB134_AAY59739.1_NC_006607.3(25912410...25914638)
M-------------------------------------------------------------------------------------KPLLVVLILLFFWD--PVLAG--------------------------------------------------------------------------------LNPLSSEIHRKCYG---NGICRL-ECF----TSEMLVDYCLFQL--ECCIKGNPEP--------------------------------------------------------------------------------------------------------------------------
>Calufa-DEFB135_AAY59740.1_NC_006607.3(25927772...25926606)
M-------------------------------------------------------------------------------------KSLLLVLVVLVLLS--CVPPV-----------------------------------------------------------------------------RSGPNAYIRRVFSTCWR--TKGVCKK-SCG----KSEEYHILCDITR--LCCINKKYLPVQIGK---------------------------------------------------------------------------------------------------------------------
>Calufa-DEFB136_AAY59741.1_NC_006607.3(25963286...25963967)
M-------------------------------------------------------------------------------------RLC-ISGLLFLLLIS--LPSG------------------------------------------------------------------------------NGLFGNDGVELRTCTAL--KGRCFF-GCR----VGWTWVAFCHNIL--SCCTKMKKNLPPQVKEP-------------------------------------------------------------------------------------------------------------------
>Calufa-DEFB138_AAY59742.1_NC_006607.3(25963286...25963967)
M-------------------------------------------------------------------------------------RLLFLLFLLLVCLVQ--MTSG---------------------------------------------------------------------------------REKRRKSL-ECERM--GGVCKHQKTH---GCS-ILPAEC-KSRNKHCCRV-------------------------------------------------------------------------------------------------------------------------------
>Calufa-DEFB139_AAY59743.1_NC_006598.3(58935657...58935716)
M-------------------------------------------------------------------------------------KLFSLLIFVVLFIS--QVMPG---------------------------------------------------------------------------------YRHGEVYH-FCDSQ--TSVC-LRRKK---NCMTRMPGMC-PGR-SFCCVRMK-----------------------------------------------------------------------------------------------------------------------------
>Calufa-DEFB140_AAY59744.1_NC_006598.3(58930278...58931079)
M-------------------------------------------------------------------------------------RLLHVVLTAAFLLS-QVLPD----------------------------------------------------------------------------------STGAFNFERPCYLR--GGNCLKRGTP---NCE-PFRGPC-RAF-TVCCKAKGSGRKRSSQGTLAPRAKARLPLSK------------------------------------------------------------------------------------------------------
>Calufa-DEFB4_NP_001107187.1_NC_006598.3(58953916...58956407)
M-------------------------------------------------------------------------------------KIHCLFFILPVLFS--SPTPG---------------------------------------------------------------------------------LSGRVLFPLSCIGS--SGFCFPFRCP---HNR-EEIGRC-FFPIQKCCRRQK-----------------------------------------------------------------------------------------------------------------------------
>Gaga-DEFB1_NP_990324.1_NC_006090.4(107914854...107917298)
M-------------------------------------------------------------------------------------RIVYLLLPFILLLA--QGAAG---------------------------------------------------------------------------------SSQALGRKSDCFRK--SGFCAFLKCP----SLTLISGKCSRFY--LCCKR-------------------------------------------------------------------------------------------------------------------------------
>Hosa-DEFB_SPAG11A_XP_005272448.2_NC_000008.11(7847880...7863797)
M---------------------------------------RSHPGAQLFPRSGPTHPASLHQRSPAACPPTLGAFWLAVLLADMRQRLLPSVTSLLLVALL--FPGSSQARHVNHSATEALGEL---RERAPGQGTNGFQLLRHAVKRDLLPPRTPPYQG----------------------------DVPLGIRNTICRM--QQGICRLFFCH---SGEKKRDI-SSDPWN-RCCVSNTDEEGKEKPEMDGRSGI-------------------------------------------------------------------------------------------------------------
>Hosa-DEFB_SPAG11B_NP_478110.1_NC_000008.11_(7447754...7463670)
M-----------------------------------------------------------------------------------RQRLLPSVTSLLLVALL--FPGSSQARHVNHSATEALGEL---RERAPGQGTNGFQLLRHAVKRDLLPPRTPPYQE-----------------------------PASDLKVVDCRR--SEGFCQE-YCN---YMETQVGY-CSKKKD-ACCLH-------------------------------------------------------------------------------------------------------------------------------
>Hosa-DEFB1_NP_005209.1_NC_000008.11(6870575...6878007)
M------------------------------------------------------------------------------------RTSYLLLFTLCLLLS--EMASG----------------------------------------------------------------------------GNFLTGLGHRSDHYNCVSS--GGQCLYSACP---IFT-KIQGTC-YRGKAKCCK--------------------------------------------------------------------------------------------------------------------------------
>Hosa-DEFB103A_NP_001075020.1_NC_000008.11(7881204...7882664)
M-------------------------------------------------------------------------------------RIHYLLFALLFLFL--VPVPG-------------------------------------------------------------------------------HGGIINTLQKYYCRVR--GGRCAVLSCL---PKE-EQIGKC-STRGRKCCRRKK-----------------------------------------------------------------------------------------------------------------------------
>Hosa-DEFB103B_NP_061131.1_NC_000008.11(7428888...7430348)
M-------------------------------------------------------------------------------------RIHYLLFALLFLFL--VPVPG-------------------------------------------------------------------------------HGGIINTLQKYYCRVR--GGRCAVLSCL---PKE-EQIGKC-STRGRKCCRRKK-----------------------------------------------------------------------------------------------------------------------------
>Hosa-DEFB104A_NP_525128.2_NC_000008.11(7836471...7841242)
M------------------------------------------------------------------------------------QR-LVLLLAISLLLY--QDLPV--------------------------------------------------------------------------------RSEFEL--DRICGY--GTARCRK-KCR----SQEYRIGRCPNTY--ACCLRKWDESLLNRTKP-------------------------------------------------------------------------------------------------------------------
>Hosa-DEFB104B_NP_001035792.1_NC_000008.11(7470308...7475082)
M------------------------------------------------------------------------------------QR-LVLLLAISLLLY--QDLPV--------------------------------------------------------------------------------RSEFEL--DRICGY--GTARCRK-KCR----SQEYRIGRCPNTY--ACCLRKWDESLLNRTKP-------------------------------------------------------------------------------------------------------------------
>Hosa-DEFB105A_NP_689463.1_NC_000008.11(7821966...7823890)
M---------------------------------------------------------------------------------ALIRKTFYFLFAMFFILV--QLPSG---------------------------------------------------------------------CQAGLDFSQPFPS-GEFAVCESCKLG--RGKCR-KECL---ENE-KPDGNC--RLNFLCCRQRI-----------------------------------------------------------------------------------------------------------------------------
>Hosa-DEFB105B_NP_001035793.1_NC_000008.11(7487669...7489593)
M---------------------------------------------------------------------------------ALIRKTFYFLFAMFFILV--QLPSG---------------------------------------------------------------------CQAGLDFSQPFPS-GEFAVCESCKLG--RGKCR-KECL---ENE-KPDGNC--RLNFLCCRQRI-----------------------------------------------------------------------------------------------------------------------------
>Hosa-DEFB106A_NP_689464.1_NC_000008.11(7825172...7829053)
M-------------------------------------------------------------------------------------RTFLFLFAVLFFLT--PA--------------------------------------------------------------------------------------KNAFFDEKCNKL--KGTCKN-NCG----KNEELIALCQKSL--KCCRTIQPCGSIID----------------------------------------------------------------------------------------------------------------------
>Hosa-DEFB106B_NP_001035794.1_NC_000008.11(7482504...7486387)
M-------------------------------------------------------------------------------------RTFLFLFAVLFFLT--PA--------------------------------------------------------------------------------------KNAFFDEKCNKL--KGTCKN-NCG----KNEELIALCQKSL--KCCRTIQPCGSIID----------------------------------------------------------------------------------------------------------------------
>Hosa-DEFB107A_NP_001032757.2_NC_000008.11(7811720...7815716)
M---------------------------------------------------------------------------------PGAMKIFVFILAALILLA--QIFQA-------------------------------------------------------------------------------RTAIH---RALISKRM--EGHCEA-ECL---TFE-VKIGGCRAELAPFCCKNRKKH---------------------------------------------------------------------------------------------------------------------------
>Hosa-DEFB107B_NP_001035795.1_NC_000008.11(7495846...7509311)
M---------------------------------------------------------------------------------PGAMKIFVFILAALILLA--QIFQA-------------------------------------------------------------------------------RTAIH---RALISKRM--EGHCEA-ECL---TFE-VKIGGCRAELAPFCCKNRKKH---------------------------------------------------------------------------------------------------------------------------
>Hosa-DEFB108_NP_001002035.1_NC_000011.10(71833200...71837562)
M-------------------------------------------------------------------------------------RIAVLLFAIFFFMS-QVLPA---------------------------------------------------------------------------------RGKFK----EICER--PNGSCRD-FCL----ETEIHVGRCLNSQ--PCCLPLGHQPRIESTTPKKD----------------------------------------------------------------------------------------------------------------
>Hosa-DEFB109_XP_002342858.1_NC_000008.10(7847937...7855043)
M-------------------------------------------------------------------------------------RLHLLLLILLLFSI---LLSPV------------------------------------------------------------------------------RGGLGP--AEGHCLNL--FGVCRTDVCN---IVE-DQIGAC--RRRMKCCRAWWILMPIPTPLIMSDYQEPLKPNLK------------------------------------------------------------------------------------------------------
>Hosa-DEFB110_NP_001032586.1_NC_000006.12(50009138...50021981)
M-------------------------------------------------------------------------------------KIQLFFFILHFWVT--ILPA-----------------------------------------------------------------------------KKKYPEYGSLDLRRECRI--GNGQCKN-QCH----ENEIRIAYCIRPGT-HCCLQQ------------------------------------------------------------------------------------------------------------------------------
>Hosa-DEFB113_NP_001032818.1_NC_000006.12(49968677...49969625)
M-------------------------------------------------------------------------------------KILCIFLTFVFTVS--CGPS-----------------------------------------------------------------------------VPQKKTREVAERKRECQL--VRGACKP-ECN----SWEYVYYYCN--VN-PCCAVWEYQKPIINKITSKLHQK-------------------------------------------------------------------------------------------------------------
>Hosa-DEFB114_NP_001032588.1_NC_000006.12(49960292...49964105)
M-------------------------------------------------------------------------------------RIFYY-LHFLCYVT--FILPA---------------------------------------------------------------------------------TCTL-VNADRCTK--RYGRCKR-DCL---ESEKQIDI-CSLPRK-ICCTEKLYEEDDMF----------------------------------------------------------------------------------------------------------------------
>Hosa-DEFB115_NP_001032819.1_NC_000020.11(31257664...31259632)
M-------------------------------------------------------------------------LPDHFSPLSGDIKLSVLALVVLVVLA--QTAPD-------------------------------------------------------------------------------------GWIRR-CYY--GTGRCRK-SCK---EIERKKEK-CGEK-H-ICCVPKEKDKLSHIHDQKETSELYI-----------------------------------------------------------------------------------------------------------
>Hosa-DEFB116_NP_001032820.1_NC_000020.11(31303212...31308585)
M----------------------------------------------------------------------------------SVMKPCLMTIAILMILA--QKTPG--------------------------------------------------------------------------GLFRSHNGKSRE-PWNPCEL--YQGMCRN-ACR----EYEIQYLTCPNDQ--KCCLKLSVKITSSKNVKEDYDSNSNLSVTNSSSYSHI-----------------------------------------------------------------------------------------------
>Hosa-DEFB118_NP_473453.1_NC_000020.11(31368618...31373923)
M-------------------------------------------------------------------------------------KLLLLALPMLVLLP--QVIPA-------------------------------------------------------------------------------------YSGEKKCWN--RSGHCRK-QCK----DGEAVKDTCKNLR--ACCIPSNEDHRRVPATSPTPLSDSTPGIIDDILTVRFTTDYFEVSSKKDMVEESEAGRGTETSLPNVHHSS-------------------------------------------------------------
>Hosa-DEFB119_NP_001258138.1_NC_000020.11(31377163...31390649)
M------------------------------------------------------------------------------------KLLYLFLAILLAIEE--PVIS-------------------------------------------------------------------------------------------ECW---MDGHCRL-LCK----DGEDSIIRCRNRK--RCCVPSRYLTIQPVTIHGILGWTTPQMSTTAPKMKTNITNR-------------------------------------------------------------------------------------------
>Hosa-DEFB121_NP_001011878.1_NC_000020.11(31404845...31418522)
M-------------------------------------------------------------------------------------KLLLLLLTVTLLLA--QVTPV-----------------------------------------------------------------------------------------MKCWG--KSGRCRT-TCK----ESEVYYILCKTEA--KCCVDPKYVPVKPKLTDTNTSLESTSAV--------------------------------------------------------------------------------------------------------
>Hosa-DEFB123_NP_697019.1_NC_000020.11(31440519...31450257)
M-------------------------------------------------------------------------------------KLLLLTLTVLLLLS--QLTPG---------------------------------------------------------------------------------------GTQRCWN--LYGKCRY-RCS----KKERVYVYCINNK--MCCVKPKYQPKERWWPF-------------------------------------------------------------------------------------------------------------------
>Hosa-DEFB124_NP_001032589.1_NC_000020.11(31465461...31475218)
M-------------------------------------------------------------------------------------TQLLLFLVALLVLG--HVPSG-------------------------------------------------------------------------------------RSEFKRCWK--GQGACQT-YCT----RQETYMHLCPDAS--LCCLSYALKPPPVPKHEYE-----------------------------------------------------------------------------------------------------------------
>Hosa-DEFB125_NP_697020.2_NC_000020.11(87672...96573)
M-------------------------------------------------------------------------------------NILMLTFIICGLLT--RVTKG-------------------------------------------------------------------------------------SFEPQKCWKN-NVGHCRR-RCL----DTERYILLCRNKL--SCCISIISHEYTRRPAFPVIHLEDITLDYSDVDSFTGSPVSMLNDLITFDTTKFGETMTPETNTPETTMPPSEATTPETTMPPSETATSETMPPPSQTALTHN-----------------------------
>Hosa-DEFB126_NP_112193.1_NC_000020.11(142553...145751)
M-------------------------------------------------------------------------------------KSLLFTLAVFMLLA--QLVSG-------------------------------------------------------------------------------------NWYVKKCLND--VGICKK-KCKPEEMHVKNGWAMCGKQR--DCCVPADRRANYPVFCVQTKTTRISTVTATTATTTLMMTTASMSSMAPTPVSPTG-----------------------------------------------------------------------------
>Hosa-DEFB127_NP_620713.1_NC_000020.11(157470...159163)
M------------------------------------------------------------------------------------GLFM-IIAILLFQ----KPTV--------------------------------------------------------------------------------------TEQLKKCWNNYVQGHCRK-ICR----VNEVPEALCENGR--YCCLNIKELEACKKITKPPRPKPATLALTLQDYVTIIENFPSLKTQST------------------------------------------------------------------------------------
>Hosa-DEFB128_NP_001032821.1_NC_000020.11(187853...189681)
M-------------------------------------------------------------------------------------KLFLVLIILLFEVLT--D----------------------------------------------------------------------------------------GARLKKCFNK-VTGYCRK-KCK----VGERYEIGCLSGK--LCCANDEEEKKHVSFKKPHQHSGEKLSVLQDYIILPTITIFTV-----------------------------------------------------------------------------------------
>Hosa-DEFB129_NP_543021.1_NC_000020.11(227258...229886)
M------------------------------------------------------------------------------------KLLFPIFASLMLQY---QVNTE-------------------------------------------------------------------------------------FIGLRRCLM--GLGRCRD-HCN---VDEKEIQK-CKMKK---CCVGPKVVKLIKNYLQYGTPNVLNEDVQEMLKPAKNSSAVIQRKHILSVLPQIKSTSFFANTNFVIIPNATPMNSATISTMTPGQITYTATSTKSNTKESRDSATASPPPAPPPPNILPTPSLELEEAEEQ
>Hosa-DEFB130_NP_001032893.1_NC_000008.11(12310962...12318316)
M-------------------------------------------------------------------------------------KLHSLISVLLLFVTL--IP---KG----------------------------------------------------------------------------KTGVIP--GQKQCIAL--KGVCRDKLCS---TLD-DTIGIC--NEGKKCCRRWWILEPYPTPVPKGKSP--------------------------------------------------------------------------------------------------------------
>Hosa-DEFB130like_NP_001182186.1_NC_000008.11(12064389...12071747)
M-------------------------------------------------------------------------------------KLHSLISVLLLFVTL--IP---KG----------------------------------------------------------------------------KTGVIP--GQKQCIAL--KGVCRDKLCS---TLD-DTIGIC--NEGKKCCRRWWILEPYPTPVPKGKSP--------------------------------------------------------------------------------------------------------------
>Hosa-DEFB131_NP_001035538.2_NC_000004.12(9444534...9450514)
M-------------------------------------------------------------------------------------RVLFFVFGVLSLMF--TVPPA-----------------------------------------------------------------------------------RSFISNDECPS--EYYHCRL-KCN---ADEHAIRY-CAD-FS-ICCKLKIIEIDGQKKW--------------------------------------------------------------------------------------------------------------------
>Hosa-DEFB132_NP_997352.1_NC_000020.11(257736...261096)
M-------------------------------------------------------------------------------------KFLLLVLAALGFLT--QVIPA-------------------------------------------------------------------------------------SAGGSKCVSN-TPGYCRT-CCH----WGETALFMCNASR--KCCISYSFLPKPDLPQLIGNHWQSRRRNTQRKDKKQQTTVTS------------------------------------------------------------------------------------------
>Hosa-DEFB133_NP_001159950.1_NC_000006.12(49946101...49949444)
M--------------------------------------------------------------------------------------KIHVFLFVLFFF---LVPIATR-------------------------------------------------------------------------------VKCAVKDTYSCFIM--RGKCR-HECH---DFE-KPIGFCT-KLNANCYM--------------------------------------------------------------------------------------------------------------------------------
>Hosa-DEFB134_NP_001289624.1_NC_000008.11(11993174...12000752)
M-------------------------------------------------------------------------------------KPLLVVFVFLFLWD--PVLAG--------------------------------------------------------------------------------INSLSSEMHKKCYK---NGICRL-ECY----ESEMLVAYCMFQL--ECCVKGNPAP--------------------------------------------------------------------------------------------------------------------------
>Hosa-DEFB135_NP_001028189.2_NC_000008.11(11982321...11984590)
M-----------------------------------------------------------------------------------ATRSVLLALVVLNLLF--YVPPG-----------------------------------------------------------------------------RSGPNVYIQKIFASCWR--LQGTCRP-KCL----KNEQYRILCDTIH--LCCVNPKYLPILTGK---------------------------------------------------------------------------------------------------------------------
>Hosa-DEFB136_NP_001028190.2_NC_000008.11(11973937...11974599)
M-------------------------------------------------------------------------------------NLC-LSALLFFLVIL--LPSG------------------------------------------------------------------------------KGMFGNDGVKVRTCTSQ--KAVCFF-GCP----PGYRWIAFCHNIL--SCCKNMTRFQPPQAKDPWVH----------------------------------------------------------------------------------------------------------------
>Hosa-DEFB4A_NP_004933.1_NC_000008.11(7894565...7896716)
M-------------------------------------------------------------------------------------RVLYLLFSFLFIFL--MPLPG---------------------------------------------------------------------------------VFGGIGDPVTCLKS--GAICHPVFCP---RRY-KQIGTC-GLPGTKCCKKP------------------------------------------------------------------------------------------------------------------------------
>Hosa-DEFB4B_NP_001192195.1_NC_000008.11(7414863...7416832)
M-------------------------------------------------------------------------------------RVLYLLFSFLFIFL--MPLPG---------------------------------------------------------------------------------VFGGIGDPVTCLKS--GAICHPVFCP---RRY-KQIGTC-GLPGTKCCKKP------------------------------------------------------------------------------------------------------------------------------
>Mumu-Defb_SPAG11_NP_694755.1_NC_000074.6(19157213...19159920)
M--------------------------------------------------------------------------------------KVLLLFAVFFCFV--QGNSG---------------------------------------------------------------------------------DIPPGIRNTVCLM--QQGHCRLFMCR---SGERKGDI-CSDPWN-RCCVPYSVKDRR------------------------------------------------------------------------------------------------------------------------
>Mumu-Defb1_NP_031869.1_NC_000074.6(21776555...21795185)
M------------------------------------------------------------------------------------KTHYFLLVMICFLFS--QMEPG----------------------------------------------------------------------------VGILTSLGRRTDQYKCLQH--GGFCLRSSCP---SNT-KLQGTC-KPDKPNCCKS-------------------------------------------------------------------------------------------------------------------------------
>Mumu-Defb10_NP_631971.1_NC_000074.6(21858901...21862011)
M------------------------------------------------------------------------------------RTLCSLLLICCLLFS--YTTPA----------------------------------------------------------------------------VGDLKHLILKAQLTRCYKF--GGFCHYNICP---GNS-RFMSNC-HPENLRCCKNIKQF---------------------------------------------------------------------------------------------------------------------------
>Mumu-Defb11_NP_631967.1_NC_000074.6(21905374...21906432)
M------------------------------------------------------------------------------------RTLCSLLLICCLLFS--YTTPA----------------------------------------------------------------------------VGDLKHLILKAQLARCYKF--GGFCYNSMCP---PHT-KFIGNC-HPDHLHCCINMKELEGST-----------------------------------------------------------------------------------------------------------------------
>Mumu-Defb115_NP_001032591.1_NC_000068.7(152518255...152521447)
M-------------------------------------------------------------------------LQTRSSTLSGHNKLWFLTLAVLVVLA--QTSPE-------------------------------------------------------------------------------------GWFRT-CFY--GLGKCRR-ICR---ANEKKKER-CGER-T-FCCLRETNSRLSHIPVTKDREKDESC----------------------------------------------------------------------------------------------------------
>Mumu-Defb118_NP_997159.1_NC_000068.7(152572744...152574944)
M------------------------------------------------------------------------------FYLPRAMRFLLLVLPVLALLP--QVTPD-------------------------------------------------------------------------------------YGAKKRCLKI--LGHCRR-HCK----DGEMDHGSCKYYR--VCCVPDLNSYNQNYAITWTTEETSTSEYDLSSDFIGVLRAI-------------------------------------------------------------------------------------------
>Mumu-Defb12_NP_690015.1_NC_000074.6(19111931...19114833)
M--------------------------------------------------------------------------KNLPSNMALSREVFYFGFALFFIVV--ELPSG---------------------------------------------------------------------SWAGLEYSQSFPG-GEIAVCETCRLG--RGKCR-RTCI---ESE-KIAGWC--KLNFFCCRERI-----------------------------------------------------------------------------------------------------------------------------
>Mumu-Defb125_NP_001034209.1_NC_000068.7(152507756...152511736)
M-------------------------------------------------------------------------------------IFLTLAFIVHGLLT--QGNKA-----------------------------------------------------------------------------------AWRRPIPKCWKN-SLGYCRV-RCQ----EEERYIYLCKNKV--SCCIHRTLSEDKLPSGPPIHTVTRVIPSFNIPVNSSATRLTDNWDANDSKTPIGTIVNPAGIGKTPTGTTVNPAGIGKMPTGTTVNPAGIGKTPTGTTVNPAGIGKTPTTTTPIYSWATNTKPFTMMPNTT-
>Mumu-Defb126_NP_001002791.1_NC_000068.7(152485666...152490138)
M-------------------------------------------------------------------------------------KSLLSTLVIIMFLA--HLVTG-------------------------------------------------------------------------------------GWYVKKCAN--TLGNCRK-MCRDGEKQTEPATSKCPIGK--LCCVLDFKISGHCGGGGQNSDNLVTAGGDEGSSAKASTAAMVGAAAMAGTPTKTSAPAKTSAPAKTSTTTKASNAAKASTTTKASNAAKASAATMAGNTTKVSTAAIASTPAQASTPTKANST---------
>Mumu-Defb129_NP_001033022.1_NC_000068.7(152459055...152464620)
M------------------------------------------------------------------------------------KLLFPLFASLMLQS---QVKSE-------------------------------------------------------------------------------------FATVKRCLV--GFGKCKD-SCL---ADETQMQH-CKAKK---CCIGPKVSELIKSYLRQEIPHIPDEDIVEMMRTKKNSTEEMQGKQALMALFQSRAAKNLLSNTNSAMGPNAFPVKSVTTRTRRRRMGATASTKMHIKQSKDSANAAPRPRPGPP-----------------
>Mumu-Defb13_NP_631969.1_NC_000074.6(21946762...21948622)
M-------------------------------------------------------------------------------------RIFSLIVAGLVLLI--QLYPA-------------------------------------------------------------------------------WGTLY---RRFLCKKM--NGQCEA-ECF---TFE-QKIGTCQANF--LCCRKRKEH---------------------------------------------------------------------------------------------------------------------------
>Mumu-Defb130_NP_001034214.1_NC_000080.6(62994636...63001180)
M-------------------------------------------------------------------------------------RSRSFLPVLFLFVMM--ML---RG----------------------------------------------------------------------------KAGLVP--GEKQCISL--KGICKDLACT---SSD-DTIGVC--NDVKKCCRKWWVFEPYPTPVPKGKSP--------------------------------------------------------------------------------------------------------------
>Mumu-Defb136_NP_001030082.1_NC_000080.6(63046991...63048606)
M-------------------------------------------------------------------------------------NLR-LSCLLFILVTS--LPAG------------------------------------------------------------------------------RCSIGNKGISFETCTAI--EGLCFF-GCK----LGWVWIAYCNNIM--SCCRKDTDFVLPQTKGI-------------------------------------------------------------------------------------------------------------------
>Mumu-Defb14_NP_898847.1_NC_000074.6(19163156...19195309)
M-------------------------------------------------------------------------------------RLHYLLFVFLILFL--VPAPG-------------------------------------------------------------------------------DAFLPKTLRKFFCRIR--GGRCAVLNCL---GKE-EQIGRC-SNSGRKCCRKKK-----------------------------------------------------------------------------------------------------------------------------
>Mumu-Defb15_NP_631968.1_NC_000074.6(21929813...21932710)
M-------------------------------------------------------------------------------------KTFLFLFAVLFFLD--PA--------------------------------------------------------------------------------------KNAFFDEKCSRV--NGRCTA-SCL----KNEELVALCQKNL--KCCVTVQPCGKSKSNQSDEGSGHMGTWG--------------------------------------------------------------------------------------------------------
>Mumu-Defb15056_NP_001170942.1_NC_000074.6(20900606...20901984)
M-------------------------------------------------------------------------------------KLLYLLIPVILLIS--QAMAA--------------------------------------------------------PEGCKQERQNEWKDLAQKKGTFINAFINNYEHH-YCDSP--TTVC-LRRKT---KCI-RMPGFC-PGR-SFCCMRTMT----------------------------------------------------------------------------------------------------------------------------
>Mumu-Defb18_NP_001034212.1_NC_000067.6(18236473...18237443)
M---------------------------------------------------------------------------------QSTMKMFGIILMVIFSVS--CGPS-----------------------------------------------------------------------------APQMKTREVAERTHKCSL--VRGTCKS-ECN----SWEYKYNYCH--TE-PCCVVREYKRMEKLLSTPKYTT--------------------------------------------------------------------------------------------------------------
>Mumu-Defb19_NP_660139.1_NC_000068.7(152576086...152580312)
M------------------------------------------------------------------------------------RLALLLLAILVATE---LVVSG-------------------------------------------------------------------------------------KNPILQCMGN--RGFCRS-SCK----KSEQAYFYCRTFQ--MCCLQSYVRISLTGVDDNTNWSYEKHWPRIP-----------------------------------------------------------------------------------------------------
>Mumu-Defb2_NP_034160.1_NC_000074.6(21839926...21843482)
M------------------------------------------------------------------------------------RTLCSLLLICCLLFS--YTTPA----------------------------------------------------------------------------VGSLKSIGYEAELDHCHTN--GGYCVRAICP---PSA-RRPGSC-FPEKNPCCKYMK-----------------------------------------------------------------------------------------------------------------------------
>Mumu-Defb20_NP_795924.2_NC_000068.7(152477063...152479934)
M-------------------------------------------------------------------------------------KLLQVLLVLLFVALA--D----------------------------------------------------------------------------------------GAQPKRCFSN-VEGYCRK-KCR----LVEISEMGCLHGK--YCCVNELENKKHKKHSVVEETVKLQDKSKVQDYMILPTVTYYTISI--------------------------------------------------------------------------------------
>Mumu-Defb25_NP_001034211.1_NC_000068.7(152622356...152623053)
M-------------------------------------------------------------------------------------AKWILLIVALLVLS--HVPPG-------------------------------------------------------------------------------------STEFKRCWN--GQGACRT-FCT----RQETFMHLCPDAS--LCCLSYSFKPSRPSRVGDV-----------------------------------------------------------------------------------------------------------------
>Mumu-Defb27_NP_001032841.1_NC_000068.7(152593191...152596485)
M--------------------------------------------------------------------------------------KTAVLTMALLLLS--QVIPG---------------------------------------------------------------------------------------TPERCWK--SFGVCRE-ECA----KKESFYIFCWNGK--LCCVKPKNVPLWSQNLD-------------------------------------------------------------------------------------------------------------------
>Mumu-Defb29_NP_001001444.1_NC_000068.7(152538714...152540041)
M----------------------------------------------------------------------------------PVTKSYFMTVVVVLILV--DETTG--------------------------------------------------------------------------GLFGFRSSKRQE-PWIACEL--YQGLCRN-ACQ----KYEIQYLSCPKTR--KCCLKYPRKITSF-----------------------------------------------------------------------------------------------------------------------
>Mumu-Defb3_NP_038784.1_NC_000074.6(19293361...19295339)
M-------------------------------------------------------------------------------------RIHYLLFAFLLVLL--SPPAA---------------------------------------------------------------------------------FSKKINNPVSCLRK--GGRCW-NRCI---GNT-RQIGSC-GVPFLKCCKRK------------------------------------------------------------------------------------------------------------------------------
>Mumu-Defb30_NP_001034655.1_NC_000080.6(63034087...63037846)
M-------------------------------------------------------------------------------------GSLQLTLVLFVLLS--YVPPV-----------------------------------------------------------------------------RSGVNMYIKRIYDTCWK--LKGICRN-TCQ----KEEIYHIFCGIQS--LCCLEKKEMPVLFVK---------------------------------------------------------------------------------------------------------------------
>Mumu-Defb33_NP_001034208.1_NC_000074.6(20892667...20897723)
M-------------------------------------------------------------------------------------RLLFLLFILLVCLAQ--TTSG---------------------------------------------------------------------------------RKRNSKFR-PCEKM--GGICKSQKTH---GCS-ILPAEC-KSRYKHCCRL-------------------------------------------------------------------------------------------------------------------------------
>Mumu-Defb34_NP_898856.1_NC_000074.6(19123728...19126540)
M-------------------------------------------------------------------------------------KTFLFLFAVLFFWS--Q------------------------------------------------------------------------------------PRMHFFFFDEKCSRI--NGRCTA-SCL----KNEELVALCWKNL--KCCVTVQSCGRSKGNQSDEGSGHMGTRG--------------------------------------------------------------------------------------------------------
>Mumu-Defb35_NP_631970.1_NC_000074.6(21938352...21940878)
M---------------------------------------------------------------------------------------PQTFFVFCFLF---FVFL------------------------------------------------------------------------------QLFPGTGEIAVCETCRLG--RGKCR-RACI---ESE-KIVGWC--KLNFFCCRERI-----------------------------------------------------------------------------------------------------------------------------
>Mumu-Defb36_NP_001032324.1_NC_000068.7(152604327...152612729)
M-------------------------------------------------------------------------------------KLLLLTLAALLLVS--QLTPG---------------------------------------------------------------------------------------DAQKCWN--LHGKCRH-RCS----RKESVYVYCTNGK--MCCVKPKYQPKPKPWMF-------------------------------------------------------------------------------------------------------------------
>Mumu-Defb37_NP_859011.1_NC_000074.6(18986233...18991055)
M------------------------------------------------------------------------------------KFSYFLLLLLSLSNF--QNNPV------------------------------------------------------------------------------------AMLDTIACIEN--KDTCRLKNCP---RLH-NVVGTC-YEGKGKCCHKN------------------------------------------------------------------------------------------------------------------------------
>Mumu-Defb38_NP_898857.1_NC_000074.6(19023464...19026529)
M------------------------------------------------------------------------------------KISCFLLLILSLYFF--QINQA------------------------------------------------------------------------------------IGPDTKKCVQR--KNACHYFECP---WLY-YSVGTC-YKGKGKCCQKRY-----------------------------------------------------------------------------------------------------------------------------
>Mumu-Defb39_NP_898859.2_NC_000074.6(19052826...19064810)
M------------------------------------------------------------------------------------KISYFLLLILSLGSS--QINPV------------------------------------------------------------------------------------SGDDSIQCFQK--NNTCHTNQCP---YFQ-DEIGTC-YDRRGKCCQKRLLHIRVPRKKKV------------------------------------------------------------------------------------------------------------------
>Mumu-Defb4_NP_062702.1_NC_000074.6(19198704...19201547)
M-------------------------------------------------------------------------------------RIHYLLFTFLLVLL--SPLAA---------------------------------------------------------------------------------FTQIINNPITCMTN--GAICW-GPCP---TAF-RQIGNC-GHFKVRCCKIR------------------------------------------------------------------------------------------------------------------------------
>Mumu-Defb40_NP_898860.3_NC_000074.6(18974940...18978116)
M------------------------------------------------------------------------------------KISCFLLMIFFLSCF--QINPV------------------------------------------------------------------------------------AVLDTIKCLQG--NNNCHIQKCP---WFL-LQVSTC-YKGKGRCCQKRRWFARNHVYHV-------------------------------------------------------------------------------------------------------------------
>Mumu-Defb41_NP_898947.1_NC_000067.6(18250978...18265138)
M-------------------------------------------------------------------------------------KFHLFFFILLFGAT--ILTA--------------------------------------------------------------------------------RSHIDIKNGIERCEK--VRGMCKT-VCD----IDEYDYGYCIRWRN-QCCI--------------------------------------------------------------------------------------------------------------------------------
>Mumu-Defb43_NP_001034210.1_NC_000080.6(63011771...63018088)
M-------------------------------------------------------------------------------------RVLFSILGVLTLLS--IVPLA-----------------------------------------------------------------------------------RSFLENQDCS---KHRHCRM-KCK---ANEYAVRY-CED-WT-ICCRVKKKESKKKKMW--------------------------------------------------------------------------------------------------------------------
>Mumu-Defb48_NP_001032840.1_NC_000080.6(62977524...62984510)
M-------------------------------------------------------------------------------------RLY-LLLSTLFFLLD--LLPQV------------------------------------------------------------------------------RSGMGA--SETLCVSL--QGTCRRDICK---LIE-DEIGAC--RRRWKCCRLWWILIPIPTPVIFSDYQEPLQSKVK------------------------------------------------------------------------------------------------------
>Mumu-Defb5_NP_109659.2_NC_000074.6(19247592...19250828)
M-------------------------------------------------------------------------------------KIHYLLFAFLLVLL--SPLAG--------------------------------------------------------------------------------VFSKTINNPVSCCMI--GGICR-YLCK---GNI-LQNGSC-GVTSLNCCKRK------------------------------------------------------------------------------------------------------------------------------
>Mumu-Defb51_NP_001020524.1_NC_000074.6(20901960...20922102)
M-------------------------------------------------------------------------------------R-LHGFFLALFAVF-QVLHA----------------------------------------------------------------------------------ISSALNFERPCYLR--GGICLKQGTP---NCE-PFRGPC-RAF-TVCCKIRS-----------------------------------------------------------------------------------------------------------------------------
>Mumu-Defb6_NP_473415.1_NC_000074.6(19225478...19228209)
M-------------------------------------------------------------------------------------KIHYLLFAFILVML--SPLAA---------------------------------------------------------------------------------FSQLINSPVTCMSY--GGSCQ-RSCN---GGF-RLGGHC-GHPKIRCCRRK------------------------------------------------------------------------------------------------------------------------------
>Mumu-Defb7_NP_631966.1_NC_000074.6(19495097...19497775)
M-------------------------------------------------------------------------------------RIHYVLFAFLLVLL--SPFAA---------------------------------------------------------------------------------FSQDINSKRACYRE--GGECL-QRCI---GLF-HKIGTC-NFR-FKCCKFQIPEKKTKIL---------------------------------------------------------------------------------------------------------------------
>Mumu-Defb8_NP_694748.3_NC_000074.6(19445769...19447606)
M-------------------------------------------------------------------------------------RIHYLLFTFLLVLL--SPLAA---------------------------------------------------------------------------------FSQKINDPVTYIRN--GGICQ-YRCI---GLR-HKIGTC-GSP-FKCCK--------------------------------------------------------------------------------------------------------------------------------
>Mumu-Defb9_NP_631965.1_NC_000074.6(21881713...21885434)
M------------------------------------------------------------------------------------RTLCSLLLICCLLFS--YTTPA-------------------------------------------------------------------------------ANSIIGVSEMERCHKK--GGYCYF-YCF---SSH-KKIGSC-FPEWPRCCKNIK-----------------------------------------------------------------------------------------------------------------------------
