# Supplementary material for: Characterization of the β-defensin genes in giant panda
Source: Sci Rep. 2018 Aug 17;8:12308. doi: 10.1038/s41598-018-29898-2 (PMC6098084; doi:10.1038/s41598-018-29898-2)
Supplement: Supplementary file 3 — Dataset 2 [file 41598_2018_29898_MOESM3_ESM.csv]

>Aime-DEFB1 GL194420.1(185019...194621)
ATGCAGAGACACTCCCGCCTCGGGAAGCCTCTGTCAGCTCGGCCTCCCGAGGAGCCTCTCTGCCTACACCGGGCATCCCGGGCCCAGCCTGCCAGCCGCCCTGAGAGGATTCTCTCCTTCCTGCTGATTCTGGGCGTGCTCTTCTCCCACCTGGCCCCAGGTGCTGGCTACCTTACAGGTTTCGGCCAGAGGTCAGACCACTACGTCTGTGCCAGGAGAGGAGGCACCTGTAACTTTTCCCCGTGCCCGCTCTTCACCAGGGTGGACGGCACCTGTTACGGCGGGAAGGCCAAGTGCTGCATGCGT---------------------------------------------------------------------------------------------…
>Aime-DEFB103 GL194420.1(96479...97646)
ATGAGGATCTATTACCTTCTCCTCCTGTTGCCGTTGCTGTTCTTGATGCCTGTTCCAGGAAACGGAGGGATTATAAACACCCTGCAGAGGTATTACTGCCAAATAAGGGGTGGCCGGTGCGCCCTGGTCAGCTGCCTGCCGCGGGAGGAGCAGATAGGCCGCTGCTCTTCCGGGGGCCGCAAGTGCTGCCGAAGAAAG---------------------------------------------------------------------------------------------------------------------------------------------------------------------------------------------------------…
>Aime-DEFB12 GL194420.1(36031...39585)
ATGACCCTAAGCAGAAAGATGTCTTATTTTGTCCTTGCCTTTTTCTTCATTTTGGCTCAATTTCTATCAGGTAATTGGAAAAGAATGGCAGGACTCGAGTATTCCGAGCCACTTCCAGGAGGTGAGTTTGCTGCTTGTGAGCCCTGCAGGCTCAGCCGGGGTAAATGCAGGAGGATGTGCACTGAGGACGAGAAGGTTGTTGGAAACTGCAAGATGAACTTTTTCTGTTGCCGACGGAAGATCAGC---------------------------------------------------------------------------------------------------------------------------------------------------------…
>Aime-DEFB106 GL194420.1(43832...46624)
ATGAGGACGTTCCTCTTTCTCTTTGCTGTTCTCTTCCTTCTGGCCCCAGCCAGGAATGCATTTTTTGATGAGAAATGCTTCAAGCTTAACGGGAGATGCGTGAATTCTTGTCGGAAAAATGAAGAACTTGTTGCTCTCTGCCAGAAGTCTCTGAAATGCTGCCTGACCCTC------------------------------------------------------------------------------------------------------------------------------------------------------------------------------------------------------------------------------------…
>Aime-DEFB107 GL194420.1(26633...27571)
ATGAGAATCTTTTTCTCAATTTCTGCTGCTCTCATTCTCCTTGTTCACATTTTCTCAGCCCGCGGAGGAATACACAGAGAGATGCAGTGTCAGAGGATGGATGGGCGCTGTGAAGCCGAATGCCTCTCTTTCGAGGTTAAGATTGGAGGCTGTCGAGCTGAATTGACACCATTTTGCTGCAAGAAAAAT------------------------------------------------------------------------------------------------------------------------------------------------------------------------------------------------------------------…
>Aime-DEFB108 GL195214.1(13062...18044)
ATGGAGCCAAGCTTTCTCCTCTCTGCAGCCCTGAGGCCTGCTGCCCTCCTCCTTACCATTCTCTTCTGTATGAGCCAAGTTCTACCAGCCAGGGGCAGATTCAAGGAGGTCTGTGAGCGTCCAAATGGCGCCTGCCAGGAATTCTGCCTTGAATCAGAACTGCAGGCCGGGAGATGTTTAAATGGCCAACCATGCTGCCTGCCCATGGGGAATGAGCCCCTCATTGAGCCGACTACACCCAAGGAA---------------------------------------------------------------------------------------------------------------------------------------
>Aime-DEFB109 GL195214.1(25139...39058)
ATGAGACTCCATGTACTTCTCTTCATGCTCCTCTTTTCAATCTTCTTATCGCCAGTAAGAAGTGGTTTGGCTTCAGGTGAAAACCGTTGTTTAAATCTGTCTGGCATTTGCAGAAGAGACATCTGCAAATTAACAGAGGACCAGATTGGTGCCTGCAGAAGAAGATGGAGATGCTGCAGATCATGG---------------------------------------------------------------------------------------------------------------------------------------------------------------------------------------------------------------------…
>Aime-DEFB110 GL192431.1(2330805...2335886)
ATGAAGATTCATCTCTTTTTCTTTATTCTGCTCTTTTGGGTCACAATTTTACCAGCCAAAAAGAAATATCCCCAATATGGTAGCTTGGATTTAAGGAGAGAGTGCAGAAAGGGTAATGGCCGATGTAGAGTTGAGTGCCATGAAAGTGAAATTAGGATTGCTTTCTGCATACGACCTGGAACCCATTGCTGCTTGCAGAAA------------------------------------------------------------------------------------------------------------------------------------------------------------------------------------------------------…
>Aime-DEFB112 GL192431.1(2308954...2314049)
ATGAAGAACCTTCTTTCTTTCTCTATTTTGTCCTTTGGTGTCTTCATTTCACCAGCTAGAAGTAAAGAGCAGTATGCTGTCTTTAATTGGTGGGAAGCATGCATAAAGCTTAGTGGTCAATGTAAAAATCGATGTGGTGAAAAAGAATTTAAGATGTCATACTGTGCAAGACCTACAACTCTCTGCTGCATGAGACACTGTGACCGCATTGAG------------------------------------------------------------------------------------------------------------------------------------------------------------------------------------------
>Aime-DEFB113 GL192431.1(2366478...2367436)
ATGAAGATACTTTGTATTTTCCTGACCTTTGTCTTCACTGTGTCTTGTGGTCCATCAGTTTCACAGAAAAAAACAAAAGAAGATGGAGAGAAAAAAAGAGAATGTTACCTTGTTCGTGGTGTTTGCAAGACTTCATGCAACACTTGGGAGTACATATATAATTACTGCAGTACTGAGCCCTGCTGTGTTATACGG------------------------------------------------------------------------------------------------------------------------------------------------------------------------------------------------------------…
>Aime-DEFB114 GL192431.1(2374440...2391687)
ATGAAGATCTTTTACTGTCTCCTCCATTTTCTGTGCTATGTGACCTTCATCCTACCAGCCACATGCTCCTTGGTGGATCCTGATCGGTGCACAAAAATTTTCGGTAACTGTAGAAGACGCTGCTTTAAATATGAAAAGCAAATTGATATATGTTTCTCACCAAGTAAAATTTGCTGCATCGAGAGG---------------------------------------------------------------------------------------------------------------------------------------------------------------------------------------------------------------------…
>Aime-DEFB116 GL192588.1(1850979...1856236)
ATGTCAGTCATGAAGCCCTATTTAATGACCATTTCCATCCTTCTGATCCTGGTTCGCAAGACTCCAGGTGGCCTCTTCAGATCCCAGTATGGCAAGCGCCAAGAGCCTTGGAATCCATGCCAGCTTTACCATGGCATGTGCAGAAACGCCTGCAGAAAAAACGAAACTCAATACCTAACCTGCCCAAATCGTCAAAAGTGCTGCCTGAAATTT------------------------------------------------------------------------------------------------------------------------------------------------------------------------------------------…
>Aime-DEFB116like GL192588.1(1870242...1880638)
ATGAAGCCCTATTTAATGACCATTGTCATCCTTCTGATCCTGGTTCATAAGACGTCAGGAAGCATGAGAAAAGCACTCAAAAAATCGAAGACACAACCAACAATTAAATGTCAACAAGGCTATGGAATATGCAGAGAACGATGCAGACACGATGAAACTGAAACTCACTTCTGTCGAAACAAAGGAAAGTGCTGCATTCCCACA---------------------------------------------------------------------------------------------------------------------------------------------------------------------------------------------------…
>Aime-DEFB117 GL192588.1(1808856...1813821)
ATGAAATTCTTGATCCTGACCCTTATTGTGTTTTTGATCCTGTTCCAGATGCAGCCAGTCTGCGGGGGCCAAAAATCTTGCTGGATTATAAAAGGACACTGCAGGAAAAACTGCAAATCTGGTGAACAGATAAAAAAGCCATGTAAAAATGGTGACTATTGCTGCATTCCAAGCAAGACAAATTCTCAACCACACAGACCAACCCAGCCACTTACCAGGAGATGCCGAATTGTAAGCACTAATTCAGAAAGAAATGATGTTTCAGAGCATGTAGCATTCAGTCATCGTAAGGCAAGCAAAAATTTAGAG------------------------------------------------------------------------------------------…
>Aime-DEFB119 GL192588.1(1779016...1780404)
ATGAAGTTTCTTTTCCTCTTCCTTGTCATCCTTCTGGCCATGAAACCACTGGTCTCAGCAGAGTGTTGGATGGATGGAAAATGCCGGTTGGTGTGCAAAAGTGATGAAGACAGTGTCATACGCTGCGCAAATCGTAAACGGTGCTGTGTCCCTAGTCGTTTCTTAACAGTCCGGCCAATGACAGTCGAAAGCATGGAGCCCTGGACCGTTCCTCACACGCCCAAAGCAGTAAAACATAAGACCAGACCTGGCAGT------------------------------------------------------------------------------------------------------------------------------------------------…
>Aime-DEFB121 GL192588.1(1768590...1769964)
ATGAGGCTCATGCTCCTGGTTTTGGCTGTTATCTTGCTCCTGGTCCGAGTCACCCAAGCCATGCGTTGCTGGGGCAAGTTGGGAAGGTGCAGAACAACGTGTGAACAGAGTGAGGTCTTCCATATATTATGCACGGATGAAGCTAAGTGTTGTGTCAACCCC---------------------------------------------------------------------------------------------------------------------------------------------------------------------------------------------------------------------------------------------…
>Aime-DEFB123 GL192588.1(1739422...1745714)
ATGAAGCTCCTTTTGCTGACTCTGGCTGCACTGCTGCTCTTGTCCCAGCTCACACCAGGAGGCACCCAAAAATGCTGGAATCTTCATGGCAGATGCCGCCAGAAATGCTCCAGGAGAGAAAGGGTCTATATCTACTGCACAAATAATAAATTGTGCTGTGTGAAGCCC---------------------------------------------------------------------------------------------------------------------------------------------------------------------------------------------------------------------------------------…
>Aime-DEFB124 GL192588.1(1726347...1729539)
ATGACCCAGCTGCTTCTGCTCATTGTGGCTCTCCTGGCCCTGGGTCACTTGCCTCCAGGGAGAAGTGAATTTAAGCGGTGCTGGAAGGGCCAGGGGGCCTGCCGGACTTACTGTACGAGGCAAGAGACCTACATGCACATGTGCCCAGACGCCTCCCTGTGCTGCCTCGCCTAT---------------------------------------------------------------------------------------------------------------------------------------------------------------------------------------------------------------------------------…
>Aime-DEFB125 GL195409.1(25963...41778)
ATGAATCTCCTGATGCTGACCTTCATTATATGTGGGTTCCTAAATCTGGTGACCCAAGCTGGCTGGACAGTTGAAAGATGTTGGAAGAATAATATAGGACATTGCAGAAAACGATGCTTTCATGTTGAGAGGTACAAGCTTCTTTGTATGAACAAGCTAACATGCTGCATTCCCATA------------------------------------------------------------------------------------------------------------------------------------------------------------------------------------------------------------------------------…
>Aime-DEFB126 GL194707.1(105562...109612)
ATGAAGTCCCTAATGCTCACTCTTGCAAGCTTCATGCTCCTGGCCCAGGTGGTTTCAGGTAGTTGGTATGTGAGAAAGTGTGCAAACAAAACTGGAAATTGCAGGTCGATGTGCAGAGTGGGAGAGACGGCAATACAGCCTGCTACTGGGATATGCCCCAAAGAAAAAATGTGCTGCATCCTGTCT---------------------------------------------------------------------------------------------------------------------------------------------------------------------------------------------------------------------…
>Aime-DEFB126like GL194707.1(144226...148521)
ATGAAGTCCTTATTATTCACTCTTACAATTTTTGTGCTCCTGGCCCACTTGGTCTCAGGTCATTTATTCTTGAAAAGGTGTGAAAACAAAACGGGATATTGCAAGAAGAAATGCGGTAATAGAGAACTTCAAAAAGATCATTTGAAATGGAGATGTGACAGACATAAGGTGTGCTGTGTTCTGGCT---------------------------------------------------------------------------------------------------------------------------------------------------------------------------------------------------------------------…
>Aime-DEFB127 GL194707.1(96452...98543)
ATGAAGCTCCTCCTGATCATTGCAATTCTGCTGTTCCAGAAGTCCAAAGTAACTGAACACCTTAAGAGATGCTGGGGTGAATATATACAAGGATATTGCAGGAAAATATGCAGAATAAGTGAAATACGTCAAGTACTATGTGAAAATGGGAGATATTGTTGCCTCAATATC------------------------------------------------------------------------------------------------------------------------------------------------------------------------------------------------------------------------------------…
>Aime-DEFB128 GL194707.1(78278...80107)
ATGAAGCTGTTTCTGGTTCTCATTATTCTGCAGTTTGAGATACCAACAGATACAGCACGACCCAGAAAATGCTTTAGTAATATAACAGGTTACTGCCGGAAGAAATGCCAAATGGGGGAAATATATGAAATTGCATGTCCAAATGGGAAATTATGTTGTGTTAATGAA---------------------------------------------------------------------------------------------------------------------------------------------------------------------------------------------------------------------------------------…
>Aime-DEFB129 GL194707.1(32410...34631)
ATGAAGCTCCTTTTTCCTATCTTTGCCAGCCTCCTGCTACAGTACCAGGTGAACACAGAGTACTTCGGCTTGAGACGATGTTTAATGGGTTTTGGAAGATGCAAAGACCACTGTGCTGTGGATGAAAAAGAGATACAGAAATGCAAGAAGAAAAAATGTTGCATTGGACCA------------------------------------------------------------------------------------------------------------------------------------------------------------------------------------------------------------------------------------…
>Aime-DEFB130 GL195214.1(50401...56648)
ATGAGACTCCATTCCCTTCTTTCTGTTCTCTTCCTCTTTGTGACTATAATACCAAAAGCGAGGACTGGCGTTATTCCCGGGCAGAAGCAGTGTGTTCTCCTGAAAGGCGTGTGCAAGGACGGAGGATGCACAACCACGGATGACACCATTGGTGAATGTAATGAAGAGAAAAAGTGTTGTAGAAAGTGG------------------------------------------------------------------------------------------------------------------------------------------------------------------------------------------------------------------…
>Aime-DEFB131 GL193056.1(682822...701281)
ATGAGGGTCTTGCATTCCATCTTTGGAGTCCTTGCTTTGCTGTCCATAGTTCCTCAAGCCAGGACCTTATTTTTTAAAGACACATGCTCTTTAGAAGGCTATACCTGCAGAATGAAGTGCAATGCTGATGAACATGCAATTAGATACTGCACTGACTGGACCATCTGCTGCAAAGAGAAG---------------------------------------------------------------------------------------------------------------------------------------------------------------------------------------------------------------------------…
>Aime-DEFB132 GL194707.1(9000...10539)
ATGAAGCTCCTGCTCCTGGTCTTTGCATCCTTTGGATTCCTGGTGACTCCAGCCAGCGGGGGCGGGGCAAGGTGCACGCTCAGGTTCCCGGGGCGCTGCAAGATGTACTGCAACTCCCAGGAAAGATCCATATTCACCTGCGACAGGTACAAACTGTGCTGTATCAAAGAC------------------------------------------------------------------------------------------------------------------------------------------------------------------------------------------------------------------------------------…
>Aime-DEFB134 GL193056.1(675351...678214)
ATGAAGCCTCTCCTCGCTGTGCTTGTCTTGTTCTTCTTTCGGGACCCAGTGCTGGCAGGCATGAATCCACTGGCATCAGAAATGCACAAGAAATGCTATGGGAATGGTACCTGCAGACTTGAGTGTTTTACAAGTGAAATGTTAGTTGCCTACTGTATTTTTCAACTAGAGTGCTGTGTCAAAGGA---------------------------------------------------------------------------------------------------------------------------------------------------------------------------------------------------------------------…
>Aime-DEFB135 GL193056.1(652089...653902)
ATGAAGAGCTTACTCTTTGTCCTTGTGGTCCTTGTCTTACTCTCCTATGTTCCACCAGTCAGAAGTGGACCGAATATGTATATAAGAAGACTCTTTTCTACGTGCTGGCGAACAAAAGGTGTTTGCAAGAAATCATGTGGAAAAAGTGAAATATATCATATTTTTTGTGATAGTGCACATCTGTGCTGCATTGACAAA---------------------------------------------------------------------------------------------------------------------------------------------------------------------------------------------------------…
>Aime-DEFB136 GL193056.1(604360...605036)
ATGAGGCACTCCCTGTCTGGATTACTCTTTCTCCTGTTGATCTCACTGCCTTCAGGGAATGGATTGTTTGGAAATGATGGAGTAGAAATTCATACTTGCACCGCGCTTAAAGGCAGGTGCTTCTTCGGTTGCAGGGTGGGATGGAAATGGGTAGCGTTCTGTCACAACATATTGTCTTGTTGCACAAAAATG---------------------------------------------------------------------------------------------------------------------------------------------------------------------------------------------------------------…
>Aime-DEFB138 GL194420.1(118993...122147)
ATGAGGCTACTGTTCCTTCTGTTTCTCCTCCTTGTGTGTCTTGCCCAGATGACATCAGGGCATGAGAAAAGGAGGAAATTCCTTGAATGTGAAAAAATGGGTGGTGCTTGCAAGCACCAAAAAACCCATGGATGCTCCATCCTGCCTGCTGAATGCAAAAGTCGATACAAGCATTGCTGCCGTCTC---------------------------------------------------------------------------------------------------------------------------------------------------------------------------------------------------------------------…
>Aime-DEFB139 GL194420.1(127106...129424)
ATGAAAGTATTTCTCCTCCTCATCTTCGTCGTCCTCTTCATCTCTCACACAATGCCAGGTTATAGGCACGGTGAAGTGTACCATTTCTGTGACTCACGTACAAGCGTGTGCCTGCGGAGGAAGAGAAACTGTCTGGTTCGCATGCGAGGGGTATGCCCTGGAAGGAGCTTCTGTTGCATACGGATG---------------------------------------------------------------------------------------------------------------------------------------------------------------------------------------------------------------------…
>Aime-DEFB140 GL194420.1(133973...134842)
ATGAGACTCCTCCACGTGGCCCTCACCGCGGCCTTCATGGTCCTGCAGGTACTGCCCGACGGCACCAGGGCATTCAATTTTGAAAGACCCTGCTACCTTCGTGGTGGGATCTGCCTGAAGCAAGGGACACCAAACTGTGAGCCCTTCCGAGGCCCCTGCCGGGCGTTCACTGTTTGCTGCAAAGTCAAG------------------------------------------------------------------------------------------------------------------------------------------------------------------------------------------------------------------…
>Aime-DEFB2 GL194420.1(106509...108465)
ATGAGGATCCATTGTCTTTTCTTCATATTGCCAGTTTTATTCTTATCGCCCGCTCCAGGTTTTTCTGGAAGGGTTCCACTTCCTTTTTCTTGTATAGGGAACAGGGGCTTCTGTTTTCCGTTCAGATGCCTTCATAACTGGGAAGAGATTGGCAGGTGTTTCTTCCCCACACAAAAGTGCTGCAGAAGACAG---------------------------------------------------------------------------------------------------------------------------------------------------------------------------------------------------------------…
>Aime-DEFB_SPAG11B GL194420.1(54226...59669)
ATGAAGCCATCCCTCTCTCTTTTCATCAGCCTTCTCCTTGTGGCCCTGATGCCTCCAGGACAATCCAGAGCTGGAAATGTTAACCACCAAGGCACCGAGGGTCTGAGAGAACCAAGAGAATCCAGGGAAGAGTCTCCTGGACAAGGCAAAAATGGGTCTCCCTTGTTCCACCACCAAGAAAAACGCCAGCTCTTACCGCGCACTCCCCCTTACCCGGAACCCGAACTGGATTTCAAAGTTGTCGACTGCAAGAAAAGTGAAGGCTATTGTCAAGAATATTGTAATTATATGGAAATACAAGTTGGCTACTGCTTTAAAAAAAAATACGCCTGCTGTTTGCATCAGAAC---------------------------------------------------…
>Aime-DEFB_SPAG11 GL194420.1(75632...77290)
ATGAAGGTCCTCTTTCTCTTTGCTGTCCTCTTCTGCCTGGTCCAAGCGAACTCAGGGGATATTCCACCTGGAATCAGAGATGTTATCTGCTTGACACAACACGGAACCTGCAGGCTTTTCTTCTGCCATTTTGGTGAGAAAAAGGCTGAAATCTGCTCCAATCCCTGGAACAGGTGCTGCCTACCAACCACAGAGGCAGAAGGAAAAAATAAACCAGAGACGGACGGCAAAAATGAT------------------------------------------------------------------------------------------------------------------------------------------------------------------…
>Bota-DEFB_enteric_NP_783634.1_AC_000184.1_(5483405...5485261_)
ATGAGGCTCCATCACCTGCTCCTCACACTTCTCTTCCTGGTCCTGTCTGCTGGGTCAGGATTTACTCAAGGAATAAGTAATCCTCTAAGCTGCCGTCTGAATAGAGGCATCTGTGTGCCGATCAGGTGCCCTGGAAACCTGAGACAGATTGGCACCTGTTTCACGCCCTCAGTAAAATGCTGCAGGTGGAGG---------------------------------------------------------------------------------------------------------------------------------------------------------------------------------------------------------------…
>Bota-DEFB10_NP_001108556.1_AC_000184.1(6194470...6196146)
ATGAGGCTCCATTACCTGCTCCTCCTGCTCCTCTTGGTGGTCCTGTCTTCTGGGTCAGGATTTACTCAAGGAGTAAGAAGTTATCTAAGCTGCTGGGGGAATAGAGGCATCTGTTTGCTGAACAGGTGCCCTGGACGCATGAGACAGATTGGCACCTGTTTAGCGCCCCGAGTAAAATGCTGCAGG---------------------------------------------------------------------------------------------------------------------------------------------------------------------------------------------------------------------…
>Bota-DEFB103B_NP_001108334.1_AC_000184.1(4898525...4900118)
ATGAGGCTCTACTACCTTCTCTTTGCGTTGCTCTTCTTGTTCTTGCTGCCTGTTCCAGGCAACGGCGGCATCATAAGCGGGTTACAAAGGTATTATTGCAAAATAAGAAGCGGCCGGTGTGCTCTGATTGGCTGCCTTCCAAAGGAGGAACAGATAGGCCGCTGTTCACTGAGTGGCCGAAAATGCTGCCGGAAGAAG---------------------------------------------------------------------------------------------------------------------------------------------------------------------------------------------------------…
>Bota-DEFB103A_XP_002698677.1_AC_000184.1(5624615...5625557)
ATGGCTGCGGATCTGGAGCCTTTAAAAAGTGAGCGACCACACCATCCTCTCCAGTCTCAGCTGGGAAGCCAGCCAGCCATAAGGCTCTACTACCTTCTCTTTGCATTGCTCTTCTTGTTCTTGCTGCCTGTTCCAGGCAATGGCAACATCATAAGTGGGTTACAAAAGTATTATTGCAAAATAAGAAGCGGCCAGTGTGCTCTGATTGGCTGTCTTCCAAAGGAGGAACAGATAGACTGCTGTTCCCTGAGGGGCCGAAAATGCTGCCGGAAGAAG---------------------------------------------------------------------------------------------------------------------------…
>Bota-DEFB104_XP_010824348.1_AC_000184.1(4944147...4954440)
ATGAGGACGTCCCTCTTTCTCTTTGCTGTCTTCTTCTTTCTGGCCCCAGTGGGAAGTGACCTTGACGCAGGCAGGATATGCGGCTACGGGACTGCTCGCTGCCGGAGGAACTGTAAGAGACACGAGTTAAGAGTTGGAAAATGCCCCAACACCTATCCGTGCTGTTTGAAAAAG---------------------------------------------------------------------------------------------------------------------------------------------------------------------------------------------------------------------------------…
>Bota-DEFB105_XP_015316308.1_AC_000184.1(4955917...4958998)
ATGGCGCCGAGCAGGAAGATGTTTTATTTTGTCTTGGCCTTCTTCTTCATGCTGGCTCAATTTCCGTCAGGGGACGTATCTCCCTGTGAGTCGTGCTGGCTCGGTCGGGGCAAATGCAGGAAAATATGCACTGAGGATGAGAAGATTGTTGGAAATTGCAAAGTGAACTTTTTCTGCTGCCGGCGGAGG------------------------------------------------------------------------------------------------------------------------------------------------------------------------------------------------------------------…
>Bota-DEFB107_XP_002698669.1_AC_000184.1(4964580...4970188)
ATGCCTGGAGCCATGAAAACCTTCTTCTTAATGTTTGCTGCCATGATTCTTCTTGCTCAGATTTTCTCAGCCCCAAGAAGCCTTAAAAGACAGATACACTGTCTGAAAATGGATGGTCGCTGTGAAGTCGAATGCCTTTCCTTTGAGGATAAGATAGGGGGCTGCAGAGCTGAACTGACACCATTTTGCTGCAGAAAAAGA------------------------------------------------------------------------------------------------------------------------------------------------------------------------------------------------------…
>Bota-DEFB110_XP_002697354.1_AC_000180.1(22369807...22374889)
ATGAAGATTCATCTCTTTTTCTTTATTCTACTCTTTGGGGTCACAATTCTACCAGCAAGAAAAAGATTTCCACACTATGGTAGTGTGGATATGAGGAGAGAGTGCGCAAAAGGTAACGGTCGATGTAAAACTGAGTGCCATATATCTGAAGTTAGGATTGCTTACTGCATAAGACCTGGATCTCTTTGCTGCTTGCAGAAG------------------------------------------------------------------------------------------------------------------------------------------------------------------------------------------------------…
>Bota-DEFB112_XP_015315314.1_AC_000180.1(22381413...22423235)
ATGAAGATCCTTCTCTTTTTCTCTATTTCATTCTTCTTTGATGTCTTCATTCTACCAGTGGGAAGTAAAAAGCACTACGCTCTCTTTAATCTGACACATGCATGTATAATGTTTGGTGGTCAGTGTAAAAATAAATGTGGTGAAAACGAATTTAGGATGGTATATTGTGTTGTTTCTACATCGCTTTGCTGCATTAGACAA------------------------------------------------------------------------------------------------------------------------------------------------------------------------------------------------------…
>Bota-DEFB113_XP_010816582.1_AC_000180.1(22350888...22353396)
ATGAAGATACTTTGTATTTTCCTGACCTTTATCTTGACCGTATCCTGTGGTCCAGCAGTTTTACAGAGGAAAACAAGAGAAAAAACAAAACAAATTGAAGAAAGAAAAAGACAGTGTTATCTTGTTCGTGGTGCTTGCAAGACGTCATGCGGCCAATGGGAATACAAATATACTGACTGCGATTTGGAGCCCTGCTGTGTTGCACGG------------------------------------------------------------------------------------------------------------------------------------------------------------------------------------------------…
>Bota-DEFB115_XP_010809938.1_AC_000170.1(61416156...61426911)
ATGCTGCTGGATCATTCCTCATCCCTCTCAGGACATATTAAAATCTTGTTCCTGGCTGTAGCTGTCCTTGTGGTCCTGGATCAGGCTTCCCCAGATGGATGGACCAGAAAGTGTGGTTATGGAACTGGCAATTGCAGGAAACATTGCAAAAAAAGTGAGAAGAAGAAAGAAAAATGTGGGTTAAGAAAGCTTTGCTGCATCCCTATA------------------------------------------------------------------------------------------------------------------------------------------------------------------------------------------------…
>Bota-DEFB116_XP_010809939.1_AC_000170.1(61462873...61468038)
ATGAAGCCTTGTTTAATGACCATTTCCATCCTTCTGATCTTGGTTCATAAGACTCCAGGTGGCCTGTTCAGACCCTATTATGGCAAGAGCCAAGAAGAGTCTTGGAATCCATGCCAGCTTCACCAAGGCACATGCCGAAATGCCTGCAGAAAAAATGAACTTCAATACTTAACCTGTCTAAATCACGAAAAGTGCTGCCTAAAATTT------------------------------------------------------------------------------------------------------------------------------------------------------------------------------------------------…
>Bota-DEFB117_XP_005215146.1_AC_000170.1(61498931...61501757)
ATGAAATTCTTGCTCCTTACTGTCTTTCTGATCCTGTTCCAGATGTTGCCAGTCTGCAGGGGCCGAAAATCTTGTTGGATCATTAAAGGACACTGCAGAAAAGACTGCAAATCTGGTGAACAGGTTAAAAAGCCATGTAGAAATGGTGACTATTGCTGTGTTCCAAGC---------------------------------------------------------------------------------------------------------------------------------------------------------------------------------------------------------------------------------------…
>Bota-DEFB118_XP_002692329.1_AC_000170.1(61512846...61523211)
ATGAGACTCCTGCTCCTGACTTTTACTGTCCTTGTGTTGCTACCACAAGTGACCCCAGCCTATGGTGGTAGAAGAAGATGCTGGAACAACTCAGGGCACTGCAAGAAAAAATGCGCTGCTGATGAAGTAGCAACAGCAGTATGTAAGAATCGTCAATCCTGCTGTGTTTCACGG---------------------------------------------------------------------------------------------------------------------------------------------------------------------------------------------------------------------------------…
>Bota-DEFB119_NP_001095131.1_AC_000170.1(61523727...61533379)
ATGAAGTTTCTTTTCCTGTTTCTTGCCATCCTTCTGGCCATGGAACCAGTGGTATCAGAGGAAGAATGTTGGATGAAGGGAAAATGCCGGTTGGTGTGCAAAAATGATGAAGACAGTGTCACACGCTGCTCAAATCATAAACGATGCTGTATCCTTAGTCGTTATTTGACAATCGTACCAATGACAATTGATCGAATCCTCCCTTGGACCACTCCTCAAGTGAAACAAGAAGGAGACAGT---------------------------------------------------------------------------------------------------------------------------------------------------------------…
>Bota-DEFB_SPAG11B_XP_010818520.1_AC_000184.1((4938413...4943111)
ATGCACCACCTGTGTGCTTTTGTGAGTAGGAAGTTACTGCGGCTGCAGCCCTCCCAGCCGGCACCCCCCAGCCCGGCTATAAAGGAAGCCCTCCCTGCCGCCCACCCACCCTCGGCCAGCCCTGGACGTCCCAGCTGCAGCCCCCTTGGCGACATGAAGCAATTCCTCGCTCCATCCACTCTTCTCTTTGTGGTTCTTCTCTTTCCAGGAACAGACCCAGGATTCAAAGTTGTCAGGTGCATAAAAGGCGATGGCAAATGTCAAAAATTTTGTAATTACATGGAATTCCAATTAGGCTATTGCTCTAAAAAAAAGGACGCTTGCTGCTTACCTTTG---------------------------------------------------------------…
>Bota-DEFB_SPAG11_XP_010818522.1_AC_000184.1(4920081...4925471)
ATGAAGGTCCTCTTTCTGTTCACTGTTCTCTTCTGTTTGGTCCAAATGAACTCAGGGGATGTTCCACCTGGAATTAGAAATATTATCTGCCTTATGCAACATGGAACCTGCAGACTTTTTTTCTGCCGTTCTGGTGAGAAAAAATCTGAAATCTGCTCTGACCCCTGGAATAGGTGCTGCATACCACAT------------------------------------------------------------------------------------------------------------------------------------------------------------------------------------------------------------------…
>Bota-DEFB121_XP_005215031.1_AC_000170.1(61550482...61551769)
ATGAAGTTCCTTCTGATTTTGACCATTACCCTGCTCCTGGCCCAGGTCACCCCAGCCATGAAGTGTTGGAATAAGTTGGGAAGATGCAGAGAAACGTGTGAACAGAATGAAGTGTTCTATATAATGTGCAAGAATGAGGCTATGTGCTGTGTATCTCCC------------------------------------------------------------------------------------------------------------------------------------------------------------------------------------------------------------------------------------------------…
>Bota-DEFB122_NP_001071575.1_AC_000170.1(61572837...61577455
ATGAAGACTTTTCTGCTGACTTTGGCTGCACTGCTCCTCTCATCCCAGGTCATTCCAGGCAGCACTGAAAAATGCTGGAAACTTCATGGCAAGTGCCGTGACACATGTTCCAGGAATGAAAAAATCTATGTTTTCTGCCTGAGTGGTAAACTGTGCTGTGTCAAGCCC---------------------------------------------------------------------------------------------------------------------------------------------------------------------------------------------------------------------------------------…
>Bota-DEFB122A_NP_001095809.1_AC_000170.1(61562053...61566096
ATGAAGACTTTTCTGCTAACTTTGGCTGCACTGCTGCTCTCATCCCAGGTCATCGCAGACAGCACTGAAGACTGTTGGAATCTTCATGGCAACTGCCGTGACAGATGTCACAAGAATGAAAAAGTCTATGTTCTGTGCCTGAGTGGTAAACTGTGCTGTGTCAAGCCC---------------------------------------------------------------------------------------------------------------------------------------------------------------------------------------------------------------------------------------…
>Bota-DEFB123_NP_001095813.1_AC_000170.1(61584483...61595684)
ATGAAGCTCCTCTCGCTGATTCTGGCCGGACTGCTGCTCTTGTCCCAGCTCACTCCAGGTGGCACCCGAAAATGCTGGAATTTTCATGGCAGGTGCCGCCATAAATGCTTCAAGAAGGAAAAGGTCTATGTTTACTGCACAAATAATAAACTGTGCTGTGTGAAGTCC---------------------------------------------------------------------------------------------------------------------------------------------------------------------------------------------------------------------------------------…
>Bota-DEFB124_NP_001095830.1_AC_000170.1(61612683...61615456)
ATGACACAGCTGCTTCTGCTTCTTGTGGCTCTCCTGGTCCTGGGTCATGTGCCAACAGGGAGAAGTGAATTCAAACGATGCTGGAACGGCCAAGGGGCCTGCCGGGCTTACTGCACGAAGTACGAAGCCTACATGCACCTGTGCTCGGATGCCACCTTGTGCTGTCTGCCTTAC---------------------------------------------------------------------------------------------------------------------------------------------------------------------------------------------------------------------------------…
>Bota-DEFB125_XP_010820920.1_AC_000170.1(61371062...61377535)
ATGAATCTCCTGATGCTGACCTTCATGCTATGTGGGTTACTAACCCTGGTGACCAAAGCTGGCTGGTTTGTTGAAAGATGCTGGAAGAATAATATAGGACACTGCAGAAAACGATGCTTCCATATCGAAAGGTACAAACTCCTTTGTATGAACAAGCTATCATGCTGCATTCCACTA------------------------------------------------------------------------------------------------------------------------------------------------------------------------------------------------------------------------------…
>Bota-DEFB126_XP_005215030.1_AC_000170.1(61349022...61353549)
ATGAAGTCTCTATTGTTCACTCTTATACTCTTTATCCTTCTGGTCCAGTTGGTCTCAGGTAATTGGTATGTGAGAAAGTGTGCAAACAAAACTGGAAATTGCAGAAGCACATGCAGAAATGGAGAGAGAGTGATAAATCCTCCTACCGGGATGTGCAGCAAAGAAAAATTATGCTGTATTCTGGAT---------------------------------------------------------------------------------------------------------------------------------------------------------------------------------------------------------------------…
>Bota-DEFB127_XP_005215144.1_AC_000170.1(61336384...61339029)
ATGAGGCTCCTCCTGATCATTGCAATTCTGCTGTTCCAGAAGTTCACAGTAACCGAACAACTTAAGAGATGCTGGAATCAACATATACACGGATACTGCAGGAAAATATGCAGAACAACAGAAGTACGTGAAGTACTATGTGAAAATGGAAGATATTGTTGCATCAGTATT------------------------------------------------------------------------------------------------------------------------------------------------------------------------------------------------------------------------------------…
>Bota-DEFB129_XP_005194501.2_AC_000170.1(61314403...61316930)
ATGAAGCTCCTTTTCCCTATCTTTGCCAGCCTCATGCTACAGTGGCAGGTGAACACAGAATACTTTGGCTTGAGAAGATGCCTAATGGGTTTGGGGAGATGCAAAGAGCACTGCAACATGGATGAAAAAGAGTTAGATAAATGCAAAAAGAAAACATGTTGTATTAGATCA------------------------------------------------------------------------------------------------------------------------------------------------------------------------------------------------------------------------------------…
>Bota-DEFB13_NP_001311470.1_AC_000184.1_(5327004...5328965)
ATGAGGCTCCATCACCTGCTCCTCGCGCTCCTCTTCCTGGTCCTGTCTGCTGCGTCAGGAATAAGTGGTCCTCTAAGCTGTGGTAGGAATGGAGGCGTCTGTATTCCGATCAGGTGCCCTGTACCCATGAGACAGATTGGCACCTGTTTCAGGCGCCCAGTAAAATGCTGCAGGTCGTGG---------------------------------------------------------------------------------------------------------------------------------------------------------------------------------------------------------------------------…
>Bota-DEFB130_DAA14609.1_AC_000184.1(5064722...5068359)
ATGAGACTCCATTTATTGCTTTCTGTTCTCCTTCTGTCTTTGGCTATAATACCAAAAGGTAGGACTGGCCTTATTCCAGGACAGAAACAGTGTAATCTGCTGAAAGGGGTGTGCAAAGACGGAGGCTGCACCACTATAGAACAGCCCATTGGCGTATGTAATGAAGACAAAAGATGTTGTAGAAAGTGG------------------------------------------------------------------------------------------------------------------------------------------------------------------------------------------------------------------…
>Bota-DEFB131_DAA27089.1_AC_000165.1(7280952...7287891)
ATGAAGGTCTTGCTTTCCCTCCTCGGGGTTCTTGCCTTACTGTCCATAGTTCCTCAAGCCAGAAGCCTCTTTTTTCAGGAAGGATGTCCTTCAGGATACTATAACTGCAGAATGAAGTGCAATGCTAACGAATACGCAGTTAAATACTGTGCTGACTGGACCATCTGCTGCAAAGAGAAG---------------------------------------------------------------------------------------------------------------------------------------------------------------------------------------------------------------------------…
>Bota-DEFB132_XP_005215029.2_AC_000170.1(61297078...61299600)
ATGACAGTAGAGGACCCTGACTCCACCAAACCACCATCTACTCCCCAGGCCAGCCCTTCAGCCATGAAGCTCCTGCTCCTGGTCTTTACAGCCCTGGGATTCCTGGTGACCCCAGCCGTGACCCCAGCCAAAGGGGGCGGGACAATTTGTGGGCGTAAGATCGCGGGACACTGCAAGCTGGAATGCGGCTCCCTGGAAAAAACGATATTCATGTGTGACAGGTACAAACAGTGTTGTGTCAAAGGC---------------------------------------------------------------------------------------------------------------------------------------------------------…
>Bota-DEFB134_XP_010805995.1_AC_000165.1(7301001...7305249)
ATGGAGTCTCCCTTCACTGTGTTTGTGTTTCTCATCTTTTGGGATACAGCACTAGCAGGCTTGAATCCATTATCATCAGAATTATACAGAAGATGTCACATAAATGGTACCTGCAGACTTGAGTGCTTTGGAAGTGAAATGCTAGTTGCCTACTGCATGTTTCAGCTGGAGTGCTGTCTCAAAGGA---------------------------------------------------------------------------------------------------------------------------------------------------------------------------------------------------------------------…
>Bota-DEFB1_NP_001311473.1_AC_000184.1(5788598...5790540
ATGAGGCTCCATCACCTGCTCCTCGAGCTCCTCTTCGTGGTCCTGTCTGCTGGGTCAGGAATAAGTGATTTTGCAAGCTGCCATACGAATGGAGGCATCTGTTTGCCGAACAGGTGCCCTGGACACATGATACAGATTGGCATCTGTTTCCGGCCCCGAGTAAAATGCTGCAGGTCGTGG---------------------------------------------------------------------------------------------------------------------------------------------------------------------------------------------------------------------------…
>Bota-DEFB29_XP_002692327.1_AC_000170.1(61436452...61447482)
ATGAAGACTTATTTAATGACCATTGTCATCCTTCTGATCCTGGTTCATAAGACTTCAGGAAGCATGAAGAATTTACCAAGAAGACAGACGATGGAGAAAGAAAAGAAATGTGAGAATAACGAAGGATTCTGCAGAAAGAAATGCAAAGCCGAAGAAGTTGAACTGCGCTACTGTTTAAGTGGCAAAATGTGCTGTATAAGTACA---------------------------------------------------------------------------------------------------------------------------------------------------------------------------------------------------…
>Bota-DEFB2_DAA14623.1_AC_000184.1(4830998...4838674)
ATGAGGGTCCTCCGCCTGCTGCTGCTGGCCCTCGGCCTGCTCCTCTCCCAGCTGGGCCCAGGTGCCGGCCAGCTTACGGCTCTCGGCCAGCGGTCTGACAGCTACATATGTGCCAGGAAAGGGGGGACCTGCAACCTATCGCCCTGCCCCCTCTACAACAGGATCGAAGGCACCTGCTACAGGGGCAAAGCCAAGTGCTGCATCCGT------------------------------------------------------------------------------------------------------------------------------------------------------------------------------------------------…
>Bota-DEFB3_NP_001269510.1_AC_000184.1(5184860...5186829)
ATGAGGCTCCATCACCTGCTCCTCGCACTCCTCTTCCTGGTCCTGTCTGCTGGGTCAGGATTTACTCAAGGAGCAAGAAATCATGTAACCTGCCGTATAAATAGAGGCTTCTGTGTGCCGATCAGGTGCCCTGGACGCACGAGACAGATTGGCACCTGTTTCGGGCCCCGAATAAAATGCTGCAGGTCGTGG---------------------------------------------------------------------------------------------------------------------------------------------------------------------------------------------------------------…
>Bota-DEFB403_DAA14607.1_AC_000184.1(5160482...5162196)
ATGAGGCTCCATCACCTGCTCCTCGCGCTCCTCTTCCTGGTCCTGTCTGCTGGGTCAGGATTTACTCAAGGAATAAGTAATCCTCTAAGCTGCCGTAGGAATAAAGGCATCTGTTTGCCGATCAGGTGCCCTGGAAGCATGAGACAGATTGGCACCTGTTTCGGGCCCCGAGTAAAATGCTGCAGGTCGTGG---------------------------------------------------------------------------------------------------------------------------------------------------------------------------------------------------------------…
>Bota-DEFB4_NP_777200.1_AC_000184.1(5425377...5428808)
ATGAGGCTCCATCACCTGCTCCTCGCAGTCCTCTTCCTGGTCCTGTCTGCTGGGTCAGGATTTACTCAAAGAGTAAGAAATCCTCAAAGCTGCCGTTGGAATATGGGTGTCTGTATTCCGTTCTGGTGCCGTGTAGGCATGAGACAGATTGGCACCTGTTTCGGGCCCCGAGTACCATGCTGCAGGAGG------------------------------------------------------------------------------------------------------------------------------------------------------------------------------------------------------------------…
>Bota-DEFB5_NP_001124233.1_AC_000184.1(5560941...5570029)
ATGAGGCTCCATCACCTGCTCCTCGTGCTCCTCTTCCTAGTCCTGTCTGCTGGGTCAGGATTTACTCAAGTAGTAAGAAATCCTCAAAGCTGCCGTTGGAATATGGGTGTCTGTATTCCGATCTCGTGCCCTGGCAACATGAGACAGATTGGCACCTGTTTCGGGCCCCGAGTACCATGCTGCAGGAGGTGG---------------------------------------------------------------------------------------------------------------------------------------------------------------------------------------------------------------…
>Bota-DEFB8_NP_001095832.1_AC_000184.1(5221842...5223732)
ATGAGGCTCCATCACCTGCTCCTCGCGCTCCTCTTCCTGGTCCTGTCTGCTGGGTCAGGATTTACTCAAGGAGTAAGAAATTTTGTAACCTGCCGTATAAATAGAGGCTTCTGTGTGCCGATCAGGTGCCCTGGACACAGGAGACAGATTGGCACCTGTTTAGGGCCCCGAATAAAATGCTGCAGG---------------------------------------------------------------------------------------------------------------------------------------------------------------------------------------------------------------------…
>Bota-DEFB138_NP_001161717.1_AC_000184.1(5129114...5133058)
ATGAGGCTCCTGTACCTTCTCTTCCTCTTACTCATATGTCTTATTCAGACGGTATCAGGGAAAGGAAAAAAGAAAAACCTTGAATGTGAGAAAATGGGTGGTGCCTGCAAGTATCAGAACACTCATGGGTGTGTCATCCTGCCTGGAGAATGCAGGAGTCGGAAGAAACACTGTTGCAGAGTC------------------------------------------------------------------------------------------------------------------------------------------------------------------------------------------------------------------------…
>Bota-DEFB_tracheal_NP_777201.1_AC_000184.1(4888377...4890195)
ATGAGGCTCCATCACCTGCTCCTCGCGCTCCTCTTCCTGGTCCTGTCTGCTTGGTCAGGATTTACTCAAGGAGTAGGAAATCCTGTAAGCTGTGTTAGGAATAAAGGCATCTGTGTGCCGATCAGGTGTCCTGGAAGCATGAAACAGATTGGCACCTGTGTTGGGCGGGCAGTAAAATGCTGTAGAAAGAAG---------------------------------------------------------------------------------------------------------------------------------------------------------------------------------------------------------------…
>Gaga-DEFB1_NP_990324.1_NC_006090.4(107914854...107917298)
ATGCGGATCGTGTACCTGCTCCTCCCCTTCATCCTCCTCCTGGCCCAGGGTGCTGCAGGATCCTCCCAGGCTCTAGGAAGGAAGTCAGATTGTTTTCGAAAGAGTGGCTTCTGTGCATTTCTGAAGTGCCCTTCCCTCACTCTCATCAGTGGGAAATGCTCAAGATTTTACCTCTGCTGCAAAAGG---------------------------------------------------------------------------------------------------------------------------------------------------------------------------------------------------------------------…
>Calufa-DEFB_SPAG11_NP_001165016.1_NC_006598.3(58993963...58995731)
ATGAAGGCCCTCTTTCTTTTTGCCGTCCTCTTCTGTCTGGTCCAAGGGAACTCAGGGGATATGCCACCTGGAATCAGAGATGTTATCTGCCTTACACAACATGGAACATGCAGACTTTTCTTCTGCCATTTTGGTGAGAGAAAGGCTGAAATCTGCTCTGATCCCTGGAACAGGTGCTGCCTACCAAGT------------------------------------------------------------------------------------------------------------------------------------------------------------------------------------------------------------------…
>Calufa-DEFB_SPAG11B_NP_001165015.1_NC_006598.3(59006365...59011878)
ATGAAGTCACCTCTCTCTCCCCTCGTCAGCTTTCTCCTCGTGGCCCTAATGTTTCCAGGACCTGAACCGGATTTCAAAATTGTCAACTGCAAGAAAAGTGAAGGCTACTGTCAAGAATATTGTAATTACATGGAAACACAAGTAGGCTACTGCTTAAAAAAAAAATATGCCTGCTGTTTGCATCAG---------------------------------------------------------------------------------------------------------------------------------------------------------------------------------------------------------------------…
>Calufa-DEFB1_NP_001107185.1_NC_006598.3(58871018...58881592)
ATGAGGCCTCTCTACTTGCTGCTGCTGCTTCTGTGCCTTCTCTTCTCCTACCTGCCCCCAGGTGCTGGCTTCCTTACGGGTATCGGCCAGAGGTCTGACCAGTACATCTGTGCCAGGAAAGGAGGCACCTGCAACTTCTCCCCTTGCCCGCTCTTTACCAGGATCGATGGCACCTGTTACCGCGGGAAGGCCAAGTGCTGCATGCCT------------------------------------------------------------------------------------------------------------------------------------------------------------------------------------------------…
>Calufa-DEFB108_XP_003432171.2_NC_006598.3(53938213...53944267)
ATGCGCGGCCGTCGGGGCCGCAGCTCTCGTTCCCATTTGGCTCGCTCTCCTGGCCCGAACTGGGCGCCCACAGAGCAGGGGCCTCGGTTTCCTCCTGGAGGCCACGGTGTGTGCGTAGGACACACGCTGTTCCCGAACATCCCTAATGAGGGACAAAGGGCACCTGGCACCCAGACGAGCCCGGCGACAGCCCCCAGAGCGGCCGGGAAGCCGTGTCTGCCTCTGCAGAGCAGCCGAGCTCCTCCTCCTGCAGCCATGAGGCCGGCGGGCCTGCTCCTCGCCCTGCTCTTCTTTCTGAGCCGAGTCCTTGCAGCCAGGGGCAGATTCAAGGAGATCTGTGCGCATCCAAATGGCTCTTGCCAGGAGTTTTGCCTGGAAACGGAAATCCAAGCCGGGAGG…
>Calufa-DEFB105_NP_001158731.1_NC_006598.3(59031848...59033519)
ATGACCCTGAGCAGAAAGATGTCTTGTTTTTTCTTTGCCTTTTTCTTCATTTTGGCTCAATTTTTATCAGGGGAGTTTGCTGTTTGTGAGCCGTGCTGGCTTGGCCGGGGCAAATGCAGGAGGATATGCACCGAGGATGAGAAGGTTGTTGGAAATTGCAAGATGAACTTTTTCTGTTGCCGACGGAGG------------------------------------------------------------------------------------------------------------------------------------------------------------------------------------------------------------------…
>Calufa-DEFB107_XP_003639614.1_NC_006598.3(59041595...59045157)
ATGTCTGGAGCCATGAGAATTTTTTTCTTAGTTTCTGCTGCTCTCATTCTCCTTGCTCACATTTTCTCAGCCCATGGAGCTATACACAGAAGGATGCAGTGTCAGAAGATGGATGGTCGCTGTGAGGTTGAGTGCCTTTCCTTTGAAGATAAGATTGGGGGCTGTAGAGCTGAACTGACACCACTTTGCTGCAAAAAAAGG------------------------------------------------------------------------------------------------------------------------------------------------------------------------------------------------------…
>Calufa-DEFB109_AAY59716.1_NC_006598.3(53915958...53930274)
ATGAGGCTCCATGTGCTTTTCTTCATGCTCCTCTTTCTGACCCTCTTATCACCAGTAAGAAGTGGTTTGGCTTCTGGTGAAAACCATTGTTTAAATCTGTCTGGCGTTTGCAGAAGAGACATCTGCAAAATGACAGAGGATCAGATTGGTGCCTGCAAAAGAAGATGGGTATGCTGTAGAGCATGG---------------------------------------------------------------------------------------------------------------------------------------------------------------------------------------------------------------------…
>Calufa-DEFB110_XP_003431789.1_NC_006594.3(17831343...17836239)
ATGAAGATTCATCTCTTTTTCTTTATTCTGCTCTTTTGGGTCACAATTTTACCAGCCACAAAGAAATATCCCCAATATGGTAGCTTGGATTTGAGGAGACAGTGCAGAAAGGGTAATGGCCGATGTAGACTTGAGTGCCATGAAAGTGAAATTAGAATTGCTTTCTGCATGCGACCTGCAACTCATTGCTGCTTGCAGAAG------------------------------------------------------------------------------------------------------------------------------------------------------------------------------------------------------…
>Calufa-DEFB112_NP_001271386.1_NC_006594.3(17850021...17852065)
ATGAAGATCCTTCTTTCTTTCATTATTTTGTCTTTTGGTGTCTTCATTCCACCAGCTAGAAGTAAAGAACACTATACTGTCTTTAATTGGTGGGATGCATGCATAAAACTTGGTAGTCAATGTAAAAATAAATGTGGTGAAAAAGAATTTAAGATGGCATACTGTGGAAGACCTACAACTCTTTGCTGCATGAAAGAATGTGACCACGTTGAGTTATTGAAGAGATCCATTCACAAAAAGAGGACAAATATTAAC------------------------------------------------------------------------------------------------------------------------------------------------…
>Calufa-DEFB113_AAY59720.1_NC_006594.3(17791239...17792185)
ATGAAGATACTTTGTATTTTCCTGATCTTTGTTCTCACTGTGTCTTGTGGTCCATCAGTTTCACAGAAAAAAACAAAAGAAGATGCAGGGAGAAAAAGAGAATGTTACCTTGTTCGTGGAGCTTGCAAGTCTTCATGCAACTCTTGGGAATACATATATAATTACTGCAGTACTGAACCATGCTGTGTTGTACGG------------------------------------------------------------------------------------------------------------------------------------------------------------------------------------------------------------…
>Calufa-DEFB114_AAY59721.1_NC_006594.3(17781410...17771255)
ATGAAGATCTTTTACTATCTCCTCCATTTTCTGTGTTATGTGACTTTCATCCTACCAGCCACATGTACCTTGATAGATCCTGATCAGTGCTCAAACAAATTTGGTCACTGTAGAAGACGCTGCTTTAGAGGTGAAAAGCGAATTGATATATGTTTTTTACCAAATAAAATTTGCTGCATTGAGAGG---------------------------------------------------------------------------------------------------------------------------------------------------------------------------------------------------------------------…
>Calufa-DEFB116_NP_001271397.1_NC_006606.3(20833054...20840751)
ATGTCAGTCATGAAGCCCTATTTAATGACAATCTCCTTCCTTCTGATCCTGGTTTGTAAGACTCAAGGTGACCTGTTCAGATCCCAGTATGGCAAGAGCCAAGAGCCTTGGATTCCATGCCAGCTTGACCATGGCATGTGCAGAAACACCTGCAGAAAAAATGAAATTCAATACTTAACCTGCCCTAACAATCAAAAGTGCTGCCTGAAACTT------------------------------------------------------------------------------------------------------------------------------------------------------------------------------------------…
>Calufa-DEFB116like_NP_001271397.1_NC_006606.3(20796199...20820500)
ATGAAGCCCTATTTAATGACCATTGTCATCCTTCTGATCCTGGTTCATAAGACTTCAGGAAGCATGAGAAAAACACTCAAAAGATTCAAGACAGAAGAACTAACTAAATGTTACCAAGGCTATGGAGTATGCAGAGAACGATGCAGAAAAGATGAAACTGAAGTTCATTTCTGTGGAAACAACAGAAGGTGCTGCATTAACTCA
>Calufa-DEFB117_NC_006606.3_(20877923...20886440)
ATGAAACTCTTGCTCCTGACCCTTACTGTATGTTTGATCCTGTTCCAGATACTGCCAGTCTGCAGGGGCCAAAAATCTTGCTGGATCATAAAAGGACACTGCAGGAAAAACTGCAAATCTGGTGAACAGGTGAAAAAGCCATGTAAAAATGGTGACTATTGTTGCATTCTAAGC
>Calufa-DEFB118_NP_001271418.1_NC_006606.3(20894219...20900503)
ATGAGACTCCTGTTCCTGACTTTTGCTATTCTTGTGTTCCTACCACAAGTGATCCCAGCCTATGGTGGAAAAAAATGCTGGCACAAATCTGGATACTGCAGGAAAACCTGCAAAGCTGACGAAGTGATAAAAACAGCATGTCAACATTATCAAGTCTGCTGTGTTCCAGCC------------------------------------------------------------------------------------------------------------------------------------------------------------------------------------------------------------------------------------…
>Calufa-DEFB119_NP_001271373.1_NC_006606.3(20916717...20918144)
ATGAAGTTTTTCCTCTTTTTTGTCATCCTTCTGGCCATGGAACCAGTGATATCAGAAGAGTGTTGGATGAATGGAAAATGCCGGTTGGTGTGCAAAAGTGATGAAGACAGTGTCGTACGCTGCGAAAATCGTAAACGGTGCTGTGTCCCTAGTCGCTACTTAACGGTCCAGCCAATGACTGTTGAAAGAATAGAACCTGAGACCGTTCCTCACACACCCAAACCTGTGAAACATAAGCACAGACCTGACAGTAAACAGAACAGAAATGTACATGGTAGA------------------------------------------------------------------------------------------------------------------------…
>Calufa-DEFB121_XP_003433288.1_NC_006606.3(20927292...20928844)
ATGAAGCTCATTCTCCTGATGTTGGCTGTTGCCCTGCTCCTGGTCCAGGTCACCCAAGCCATGTCTTGCTGGGGTAAGTTGGGAAGGTGCAGAGCAACGTGTGAGAAGAATGAAGTATTTCATATATTGTGCACCAATGAAGCTAAGTGTTGTGTACACCCC---------------------------------------------------------------------------------------------------------------------------------------------------------------------------------------------------------------------------------------------…
>Calufa-DEFB122_NP_001019812.1_NC_006606.3(20940548...20949458)
ATGAAGGCTTTTTTGCTGACTTTGGCTGCGCTGGTGCTTTTGTCCCAGGTCACTTCAGGCAGTGCTGAAAAATGCTGGAATCTTCGTGGCTCCTGCCGTGAGAAATGCATCAAGAATGAAAAGCTTTACATTTTCTGCACGAGTGGAAAACTATGCTGTCTGAAGCCC---------------------------------------------------------------------------------------------------------------------------------------------------------------------------------------------------------------------------------------…
>Calufa-DEFB123_XP_003433289.1_NC_006606.3(20959438...20971212)
ATGAAGCTCCTTTGGCTGACTGTGGCTGCACTGCTGCTCCTGACCCAGCTCACTCCAGGTGGCACCCAAAGATGCTGGAATCTTCACGGCAAATGCCGCCAGAAATGCTCCAGGAGAGAAAGGACCTATGTTTACTGCACAAATAATAAACTGTGCTGTGTGAAGCCC---------------------------------------------------------------------------------------------------------------------------------------------------------------------------------------------------------------------------------------…
>Calufa-DEFB124_NP_001107186.1_NC_006606.3(20985512...20989827)
ATGACACAGCTGCTTCTGCTCATTGTGGCTCTCCTGGCCCTGGGTCATATGCAGCCAGGGAGAAGTGAATTTAAGCGGTGCTGGAAGGGCCAAGGGGCCTGCCGGACTTACTGTACGAGGCAAGAAACCTACCTACACATGTGCCCAGATGCCTCTCTGTGCTGTCTCCCCTAT---------------------------------------------------------------------------------------------------------------------------------------------------------------------------------------------------------------------------------…
>Calufa-DEFB125_XP_003433284.1_NC_006606.3(20743607...20757491)
ATGAATCTCCTGATGTTGACTTTCATTATATGTGGGTCCCTAAATCTGGTGACCAAAGCTGGCTGGGAAACTGAAAGATGTTGGAAGGATAATATAGGACACTGCAGAAAACGATGCTTTCATGTTGAGAGGTACAAGCTTCTTTGTATGAACAAGCTAATATGCTGCATTCCTATA------------------------------------------------------------------------------------------------------------------------------------------------------------------------------------------------------------------------------…
>Calufa-DEFB126_NC_006606.3(20684637...20688709)
ATGAAGTCCTTATTATTCACCTTCGCAATTTTTTTCCTCCTGATTCACTTGGTCTCAGGTCATTTATTTTTGAGAAGGTGTGAAAACAAAATGGGATATTGCAAGAAGAAATGCATTAGTGGAGAACTTCAAAAAGATTATCTGAAATGGAGATGTGACAGACACAAGGTGTGCTGTGTTCTGGCT---------------------------------------------------------------------------------------------------------------------------------------------------------------------------------------------------------------------…
>Calufa-DEFB126like_NP_001271367.1_NC_006606.3(20725762...20730314
ATGAAGTCCCTATTGTTCACTCTTTCAAGCTTCATGCTCCTGACCCAGTTGGTCTCAGGTAATTGGTATGTGAGAAAGTGTGCAAACAAAACTGGAAATTGCAGGTCGGTGTGCAGACCGGGAGAGATGGCAACAGTGCCTCCTACTGGGATGTGCCCCAAAGAAAAAATGTGCTGCATCCTGTCT---------------------------------------------------------------------------------------------------------------------------------------------------------------------------------------------------------------------…
>Calufa-DEFB127_NP_001107188.1_NC_006606.3(20670771...20673961)
ATGAAGCTCATCCTGATCATTGCAATCCTGCTGTTCCAGAAGTCCAAAGTAACTGAACAACTTAAGAGATGCTGGGGTGAATATATACGAGGATATTGCAGGAAAATATGCAGAATAAGTGAAATACGTGAAGTACTTTGTGAAAATGGGAGATATTGTTGCCTCAACATC------------------------------------------------------------------------------------------------------------------------------------------------------------------------------------------------------------------------------------…
>Calufa-DEFB128_NP_001271374.1_NC_006606.3(20652638...20654574)
ATGAAGCTGTTTCTGGTTCTCATTATTCTTCAATTTGAGGTACCAACAGATACAGCACGACCCAGAAAATGCTTTAGTAATATAACAGGCTACTGCCGGAAGAAATGTAAAATGGGGGAAATATATGAAATGGCATGTCTAAATGGGAAATTATGTTGTGTTAATGAA---------------------------------------------------------------------------------------------------------------------------------------------------------------------------------------------------------------------------------------…
>Calufa-DEFB129_NP_001271417.1_NC_006606.3(20614030...20616415)
ATGAAGCTCCTTTTTACTATCTTTGCCAGCCTCATGCTACAGTACCAGGTGAACACAGAGTATTTTGGCTTGAGAAGATGTTTAATGGGTTTTGGAAGATGCAGAGACCACTGTGCCATGGCTGAAAAAGAGATACAGAAATGCAAAAAGAAAAAATGTTGCATTGGACCA------------------------------------------------------------------------------------------------------------------------------------------------------------------------------------------------------------------------------------…
>Calufa-DEFB130_AAY59736.1_NC_006598.3(53904177...53896651)
ATGAGACTCCATTCCCTTATTTCTGTTCTTCTCCTCTTTGTGACTATAATACCAAAAGCAAGGACTGGCGTTATCCCAGGGCAGAAACAGTGTGTTCTTTTGAAGGGGGTGTGCAAGGACGGAGGCTGTACCACCACAGATGATACCATTGGTGAATGTAATGATGAGAAAAAGTGTTGTAGAAAGTGG------------------------------------------------------------------------------------------------------------------------------------------------------------------------------------------------------------------…
>Calufa-DEFB131_AAY59737.1_NC_006607.3(25887535...25904355)
ATGAGGGTCTTGTATTCCATCCTTGGAGCACTGGCCTTGCTGTCTGTAGTTCCTCAAGCCAGGACCTTTTTTTTAAAAGACACATGCTCTTTAGAATACTTGAACTGCAGAATGAAGTGCAATCTCGACGAACATGCAATTAAATACTGTGCTGACTGGACCATCTGCTGCAAAGCAAAG---------------------------------------------------------------------------------------------------------------------------------------------------------------------------------------------------------------------------…
>Calufa-DEFB132_NP_001271380.1_NC_006606.3(20591719...20593241)
ATGAAGCTCCTGCTCCTGGTCTTTGCATCCTTTGGATTCCTGGTGACTCCAGCCAGCGGGGGCGGGACCAGCTGCGGGCGCAAGTACCCCGGTCGCTGCAAGCTGCACTGCCACTCCCAGGAAAGATCCATATTCATCTGCGACAGGTACCGACTGTGTTGTATGAAAAAC------------------------------------------------------------------------------------------------------------------------------------------------------------------------------------------------------------------------------------…
>Calufa-DEFB134_AAY59739.1_NC_006607.3(25912410...25914638)
ATGAAGCCTCTCCTCGTTGTGCTTATCTTGCTCTTCTTTTGGGACCCAGTGCTGGCAGGTTTGAATCCACTGTCATCAGAAATACACAGGAAATGCTATGGGAATGGTATCTGCAGACTTGAGTGCTTTACAAGTGAAATGTTAGTTGACTATTGTCTGTTTCAACTAGAGTGCTGTATCAAAGGA---------------------------------------------------------------------------------------------------------------------------------------------------------------------------------------------------------------------…
>Calufa-DEFB135_AAY59740.1_NC_006607.3(25927772...25926606)
ATGAAGAGCTTACTCTTGGTCCTTGTGGTCCTTGTGTTACTCTCCTGTGTTCCACCAGTTAGAAGTGGACCGAATGCGTATATAAGAAGAGTCTTTTCTACATGCTGGCGAACAAAAGGTGTTTGCAAGAAATCATGTGGGAAAAGTGAAGAATATCATATTCTTTGTGATATTACACGTTTGTGCTGCATTAACAAA---------------------------------------------------------------------------------------------------------------------------------------------------------------------------------------------------------…
>Calufa-DEFB136_AAY59741.1_NC_006607.3(25963286...25963967)
ATGAGGCTCTGTATTTCTGGGTTGCTCTTCCTCCTGTTGATCTCACTGCCTTCAGGGAATGGATTGTTTGGAAATGATGGAGTAGAACTTCGTACTTGCACTGCTCTTAAAGGCAGGTGCTTCTTCGGTTGCAGAGTGGGTTGGACATGGGTAGCATTCTGTCATAACATACTATCTTGTTGCACAAAAATG---------------------------------------------------------------------------------------------------------------------------------------------------------------------------------------------------------------…
>Calufa-DEFB138_AAY59742.1_NC_006607.3(25963286...25963967)
ATGAGGCTACTGTTCCTCCTGTTTCTCCTCCTTGTGTGTCTTGTCCAGATGACATCAGGGCGTGAAAAAAGGCGGAAATCTCTTGAATGTGAGAGAATGGGTGGTGTCTGTAAGCACCAAAAGACCCATGGATGCTCCATCCTGCCTGCAGAATGCAAAAGTCGGAATAAGCACTGTTGCCGAGTT---------------------------------------------------------------------------------------------------------------------------------------------------------------------------------------------------------------------…
>Calufa-DEFB139_AAY59743.1_NC_006598.3(58935657...58935716)
ATGAAACTATTCTCCCTTCTCATTTTCGTTGTCCTCTTCATCTCTCAAGTCATGCCAGGTTATAGGCACGGTGAAGTGTATCATTTTTGTGACTCACAAACAAGCGTATGCCTGAGAAGGAAAAAAAATTGTATGACTCGCATGCCAGGGATGTGCCCTGGAAGAAGCTTCTGTTGCGTAAGAATG---------------------------------------------------------------------------------------------------------------------------------------------------------------------------------------------------------------------…
>Calufa-DEFB103_NP_001123452.1_NC_006598.3(58965214...58977245)
ATGAGGATCTATTACCTTCTCCTCCTGTTGCCCTTGCTGTTCTTGATGCCTGTTCCAGGAAATGGGGGAATTATAAATACCCTGCAGAGGTATTATTGCAGAATAAGGAGCGGTCGGTGCGCCTTGCTGAGCTGCCTGCCAAAGGAGGAGCAGATAGGCCGCTGTTCTTCCACTGGCCGAAAATGCTGCCGAAGAAAG---------------------------------------------------------------------------------------------------------------------------------------------------------------------------------------------------------…
>Calufa-DEFB140_AAY59744.1_NC_006598.3(58930278-58931079)
ATGAGACTCCTCCATGTGGTCCTCACGGCCGCCTTCCTCCTCTCCCAGGTACTGCCCGACAGCACCGGGGCCTTCAATTTTGAAAGGCCCTGCTACCTGCGGGGCGGAAACTGCCTGAAGCGAGGGACGCCAAACTGTGAGCCCTTCCGAGGCCCCTGCCGAGCCTTCACCGTCTGCTGCAAAGCGAAG------------------------------------------------------------------------------------------------------------------------------------------------------------------------------------------------------------------…
>Calufa-DEFB106_XP_005630096.1_NC_006598.3(59024571...59027239)
ATGAGGACGTTCCTCTTTCTTTTTGCTGTTTTCTTCCTTCTGGCCCCAGCCAGGAATGCATTTTTTGATGAGAAATGCTTCAAGCTTAACGGGAAGTGCGTGCATTCTTGCCAGAAAAATGAAGAACTGGTGGCTCTCTGCCAGAATTTTCTGAAATGCTGCCTGACACTC------------------------------------------------------------------------------------------------------------------------------------------------------------------------------------------------------------------------------------…
>Calufa-DEFB4_NP_001107187.1_NC_006598.3(58953916...58956407)
ATGAAGATCCATTGTCTCTTCTTCATATTACCAGTTTTATTCTCGTCACCTACTCCAGGTCTCTCTGGAAGGGTTCTGTTTCCTCTATCTTGTATTGGGAGCAGTGGCTTCTGTTTTCCATTCAGATGCCCTCATAACCGGGAAGAGATTGGCAGATGTTTCTTCCCCATACAAAAATGCTGCAGAAGACAG---------------------------------------------------------------------------------------------------------------------------------------------------------------------------------------------------------------…
>Hosa-DEFB1_NP_005209.1_NC_000008.11(6870575...6878007)
ATGAGAACTTCCTACCTTCTGCTGTTTACTCTCTGCTTACTTTTGTCTGAGATGGCCTCAGGTGGTAACTTTCTCACAGGCCTTGGCCACAGATCTGATCATTACAATTGCGTCAGCAGTGGAGGGCAATGTCTCTATTCTGCCTGCCCGATCTTTACCAAAATTCAAGGCACCTGTTACAGAGGGAAGGCCAAGTGCTGCAAG---------------------------------------------------------------------------------------------------------------------------------------------------------------------------------------------------…
>Hosa-DEFB103A_NP_001075020.1_NC_000008.11(7881204...7882664)
ATGAGGATCCATTATCTTCTGTTTGCTTTGCTCTTCCTGTTTTTGGTGCCTGTTCCAGGTCATGGAGGAATCATAAACACATTACAGAAATATTATTGCAGAGTCAGAGGCGGCCGGTGTGCTGTGCTCAGCTGCCTTCCAAAGGAGGAACAGATCGGCAAGTGCTCGACGCGTGGCCGAAAATGCTGCCGAAGAAAG---------------------------------------------------------------------------------------------------------------------------------------------------------------------------------------------------------…
>Hosa-DEFB103B_NP_061131.1_NC_000008.11(7428888...7430348)
ATGAGGATCCATTATCTTCTGTTTGCTTTGCTCTTCCTGTTTTTGGTGCCTGTTCCAGGTCATGGAGGAATCATAAACACATTACAGAAATATTATTGCAGAGTCAGAGGCGGCCGGTGTGCTGTGCTCAGCTGCCTTCCAAAGGAGGAACAGATCGGCAAGTGCTCGACGCGTGGCCGAAAATGCTGCCGAAGAAAG---------------------------------------------------------------------------------------------------------------------------------------------------------------------------------------------------------…
>Hosa-DEFB104A_NP_525128.2_NC_000008.11(7836471...7841242)
ATGCAGAGACTTGTGCTGCTATTAGCCATTTCTCTTCTACTCTATCAAGATCTTCCAGTGAGAAGCGAATTTGAATTGGACAGAATATGTGGTTATGGGACTGCCCGTTGCCGGAAGAAATGTCGCAGCCAAGAATACAGAATTGGAAGATGTCCCAACACCTATGCATGCTGTTTGAGAAAA------------------------------------------------------------------------------------------------------------------------------------------------------------------------------------------------------------------------…
>Hosa-DEFB104B_NP_001035792.1_NC_000008.11(7470308...7475082)
ATGCAGAGACTTGTGCTGCTATTAGCCATTTCTCTTCTACTCTATCAAGATCTTCCAGTGAGAAGCGAATTTGAATTGGACAGAATATGTGGTTATGGGACTGCCCGTTGCCGGAAGAAATGTCGCAGCCAAGAATACAGAATTGGAAGATGTCCCAACACCTATGCATGCTGTTTGAGAAAA------------------------------------------------------------------------------------------------------------------------------------------------------------------------------------------------------------------------…
>Hosa-DEFB105A_NP_689463.1_NC_000008.11(7821966...7823890)
ATGGCCCTGATCAGGAAGACATTTTATTTTCTATTTGCTATGTTCTTCATTTTGGTTCAACTGCCATCAGGGGAGTTTGCTGTCTGTGAGTCGTGCAAGCTTGGTCGGGGAAAATGCAGGAAGGAGTGCTTGGAGAATGAGAAGCCCGATGGAAATTGCAGGCTGAACTTTCTCTGCTGCAGACAGAGG------------------------------------------------------------------------------------------------------------------------------------------------------------------------------------------------------------------…
>Hosa-DEFB105B_NP_001035793.1_NC_000008.11(7487669...7489593)
ATGGCCCTGATCAGGAAGACATTTTATTTTCTATTTGCTATGTTCTTCATTTTGGTTCAACTGCCATCAGGGGAGTTTGCTGTCTGTGAGTCGTGCAAGCTTGGTCGGGGAAAATGCAGGAAGGAGTGCTTGGAGAATGAGAAGCCCGATGGAAATTGCAGGCTGAACTTTCTCTGCTGCAGACAGAGG------------------------------------------------------------------------------------------------------------------------------------------------------------------------------------------------------------------…
>Hosa-DEFB106A_NP_689464.1_NC_000008.11(7825172...7829053)
ATGAGGACTTTCCTCTTTCTCTTTGCCGTGCTCTTCTTTCTGACCCCAGCCAAGAATGCATTTTTTGATGAGAAATGCAACAAACTTAAAGGGACATGCAAGAACAATTGCGGGAAAAATGAAGAACTTATTGCTCTCTGCCAGAAGTCTCTGAAATGCTGTCGGACCATC------------------------------------------------------------------------------------------------------------------------------------------------------------------------------------------------------------------------------------…
>Hosa-DEFB106B_NP_001035794.1_NC_000008.11(7482504...7486387)
ATGAGGACTTTCCTCTTTCTCTTTGCCGTGCTCTTCTTTCTGACCCCAGCCAAGAATGCATTTTTTGATGAGAAATGCAACAAACTTAAAGGGACATGCAAGAACAATTGCGGGAAAAATGAAGAACTTATTGCTCTCTGCCAGAAGTCTCTGAAATGCTGTCGGACCATC------------------------------------------------------------------------------------------------------------------------------------------------------------------------------------------------------------------------------------…
>Hosa-DEFB107A_NP_001032757.2_NC_000008.11(7811720...7815716)
ATGCCTGGAGCCATGAAAATATTTGTCTTTATTTTGGCTGCTCTCATTCTTCTTGCTCAAATTTTCCAAGCCAGGACAGCAATTCATAGAGCACTAATTAGTAAGAGAATGGAAGGTCACTGTGAAGCCGAATGTCTTACCTTTGAAGTAAAGATTGGGGGCTGTAGAGCTGAATTAGCACCATTTTGCTGCAAAAACAGA------------------------------------------------------------------------------------------------------------------------------------------------------------------------------------------------------…
>Hosa-DEFB107B_NP_001035795.1_NC_000008.11(7495846...7509311)
ATGCCTGGAGCCATGAAAATATTTGTCTTTATTTTGGCTGCTCTCATTCTTCTTGCTCAAATTTTCCAAGCCAGGACAGCAATTCATAGAGCACTAATTAGTAAGAGAATGGAAGGTCACTGTGAAGCCGAATGTCTTACCTTTGAAGTAAAGATTGGGGGCTGTAGAGCTGAATTAGCACCATTTTGCTGCAAAAACAGA------------------------------------------------------------------------------------------------------------------------------------------------------------------------------------------------------…
>Hosa-DEFB108_NP_001002035.1_NC_000011.10(71833200...71837562)
ATGAGGATTGCTGTCCTCCTCTTCGCCATTTTCTTCTTTATGAGCCAAGTTCTACCAGCCAGGGGCAAATTCAAGGAGATCTGTGAACGTCCAAATGGCTCCTGTCGGGACTTTTGCCTTGAAACAGAAATCCATGTTGGGAGATGTTTAAATAGCCAACCCTGCTGCCTGCCTCTG------------------------------------------------------------------------------------------------------------------------------------------------------------------------------------------------------------------------------…
>Hosa-DEFB109_XP_002342858.1_NC_000008.10(7847937...7855043)
ATGAGACTCCATTTGCTTCTCCTTATTCTCCTTCTTTTTTCAATTCTCTTATCCCCAGTAAGAGGTGGTTTGGGTCCTGCGGAAGGTCATTGTCTCAATTTGTTTGGTGTTTGCAGAACAGATGTCTGCAACATAGTAGAAGATCAAATTGGTGCCTGCCGAAGAAGGATGAAGTGCTGTAGAGCATGG------------------------------------------------------------------------------------------------------------------------------------------------------------------------------------------------------------------…
>Hosa-DEFB110_NP_001032586.1_NC_000006.12(50009138...50021981)
ATGAAGATTCAACTTTTTTTCTTTATTCTGCACTTTTGGGTCACAATTTTACCAGCCAAAAAGAAATATCCTGAGTATGGTAGCTTGGACTTGAGGAGAGAGTGCAGAATAGGTAATGGTCAATGTAAAAATCAGTGTCATGAAAATGAAATTAGGATTGCTTACTGCATAAGACCTGGAACTCATTGCTGCTTGCAGCAG------------------------------------------------------------------------------------------------------------------------------------------------------------------------------------------------------…
>Hosa-DEFB113_NP_001032818.1_NC_000006.12(49968677...49969625)
ATGAAGATACTTTGTATTTTTCTGACCTTTGTCTTCACTGTGTCTTGTGGTCCATCAGTTCCACAGAAAAAAACAAGAGAAGTTGCAGAGAGAAAAAGAGAATGTCAGCTTGTTCGTGGTGCTTGCAAGCCGGAATGCAACAGCTGGGAATATGTATATTATTACTGCAATGTTAACCCCTGCTGTGCGGTATGG------------------------------------------------------------------------------------------------------------------------------------------------------------------------------------------------------------…
>Hosa-DEFB114_NP_001032588.1_NC_000006.12(49960292...49964105)
ATGAGGATCTTTTACTATCTCCATTTTCTGTGTTATGTGACCTTCATTCTACCAGCCACATGTACCTTGGTGAATGCTGATCGTTGCACCAAACGTTACGGTCGTTGTAAAAGAGACTGTCTTGAGAGTGAAAAGCAAATAGACATATGTTCCTTACCAAGAAAAATTTGCTGCACTGAGAAA------------------------------------------------------------------------------------------------------------------------------------------------------------------------------------------------------------------------…
>Hosa-DEFB115_NP_001032819.1_NC_000020.11(31257664...31259632)
ATGCTGCCAGATCATTTCTCACCCCTCTCAGGAGACATTAAACTCTCTGTCCTGGCCTTAGTTGTCCTTGTGGTCCTGGCTCAGACTGCCCCAGATGGATGGATCAGAAGGTGCTATTATGGAACTGGCAGATGCAGGAAATCATGCAAAGAAATTGAGAGGAAGAAAGAAAAATGTGGGGAAAAACATATTTGCTGTGTCCCTAAA------------------------------------------------------------------------------------------------------------------------------------------------------------------------------------------------…
>Hosa-DEFB116_NP_001032820.1_NC_000020.11(31303212...31308585)
ATGTCAGTCATGAAGCCCTGTTTAATGACCATTGCCATCCTTATGATCCTGGCTCAAAAGACTCCAGGTGGCCTGTTCAGATCCCACAATGGCAAGAGCCGAGAGCCTTGGAATCCATGTGAGCTTTACCAAGGCATGTGCAGAAACGCCTGCAGAGAATATGAAATCCAATACTTAACCTGCCCAAATGATCAAAAGTGCTGCCTGAAACTT------------------------------------------------------------------------------------------------------------------------------------------------------------------------------------------…
>Hosa-DEFB118_NP_473453.1_NC_000020.11(31368618...31373923)
ATGAAACTCCTGCTGCTGGCTCTTCCTATGCTTGTGCTCCTACCCCAAGTGATCCCAGCCTATAGTGGTGAAAAAAAATGCTGGAACAGATCAGGGCACTGCAGGAAACAATGCAAAGATGGAGAAGCAGTGAAAGATACATGCAAAAATCTTCGAGCTTGCTGCATTCCATCC---------------------------------------------------------------------------------------------------------------------------------------------------------------------------------------------------------------------------------…
>Hosa-DEFB119_NP_001258138.1_NC_000020.11(31377163...31390649)
ATGAAACTTCTTTACCTGTTTCTTGCCATCCTTCTGGCCATAGAAGAACCAGTGATATCAGTAGAGTGTTGGATGGATGGACACTGCCGGTTGTTGTGCAAAGATGGTGAAGACAGCATCATACGCTGCCGAAATCGTAAACGGTGCTGTGTTCCTAGTCGTTATTTAACAATCCAACCAGTAACAATTCATGGAATCCTTGGCTGGACCACTCCTCAGATGTCCACAACAGCTCCAAAAATGAAGACAAATATAACTAATAGA---------------------------------------------------------------------------------------------------------------------------------------…
>Hosa-DEFB121_NP_001011878.1_NC_000020.11(31404845...31418522)
ATGAAGCTCCTTCTTCTGCTTTTGACTGTTACTCTGCTCCTGGCCCAGGTCACCCCAGTCATGAAATGTTGGGGCAAGTCAGGCAGGTGCAGAACAACATGTAAAGAAAGTGAAGTATACTATATATTATGCAAAACTGAGGCTAAGTGCTGTGTGGATCCC---------------------------------------------------------------------------------------------------------------------------------------------------------------------------------------------------------------------------------------------…
>Hosa-DEFB123_NP_697019.1_NC_000020.11(31440519...31450257)
ATGAAGCTCCTTTTGCTGACTTTGACTGTGCTGCTGCTCTTATCCCAGCTGACTCCAGGTGGCACCCAAAGATGCTGGAATCTTTATGGCAAATGCCGTTACAGATGCTCCAAGAAGGAAAGAGTCTATGTTTACTGCATAAATAATAAAATGTGCTGCGTGAAGCCC---------------------------------------------------------------------------------------------------------------------------------------------------------------------------------------------------------------------------------------…
>Hosa-DEFB124_NP_001032589.1_NC_000020.11(31465461...31475218)
ATGACACAGCTGCTTCTGTTCCTTGTGGCTCTCCTGGTTCTGGGTCATGTGCCATCAGGGAGAAGTGAATTCAAACGGTGCTGGAAGGGTCAAGGGGCCTGCCAAACTTACTGCACAAGGCAAGAAACTTACATGCACCTGTGCCCGGATGCGTCCCTGTGCTGTCTCTCCTAT---------------------------------------------------------------------------------------------------------------------------------------------------------------------------------------------------------------------------------…
>Hosa-DEFB125_NP_697020.2_NC_000020.11(87672...96573)
ATGAATATCCTGATGCTGACCTTCATTATCTGTGGGTTGCTAACTCGGGTGACCAAAGGTAGCTTTGAACCCCAAAAATGTTGGAAGAATAATGTAGGACATTGCAGAAGACGATGTTTAGATACTGAAAGGTACATACTTCTTTGTAGGAACAAGCTATCATGCTGCATTTCTATA------------------------------------------------------------------------------------------------------------------------------------------------------------------------------------------------------------------------------…
>Hosa-DEFB126_NP_112193.1_NC_000020.11(142553...145751)
ATGAAGTCCCTACTGTTCACCCTTGCAGTTTTTATGCTCCTGGCCCAATTGGTCTCAGGTAATTGGTATGTGAAAAAGTGTCTAAACGACGTTGGAATTTGCAAGAAGAAGTGCAAACCTGAAGAGATGCATGTAAAGAATGGTTGGGCAATGTGCGGCAAACAAAGGGACTGCTGTGTTCCAGCT---------------------------------------------------------------------------------------------------------------------------------------------------------------------------------------------------------------------…
>Hosa-DEFB127_NP_620713.1_NC_000020.11(157470...159163)
ATGGGGCTCTTCATGATCATTGCAATTCTGCTGTTCCAGAAACCCACAGTAACCGAACAACTTAAGAAGTGCTGGAATAACTATGTACAAGGACATTGCAGGAAAATCTGCAGAGTAAATGAAGTGCCTGAGGCACTATGTGAAAATGGGAGATACTGTTGCCTCAATATC------------------------------------------------------------------------------------------------------------------------------------------------------------------------------------------------------------------------------------…
>Hosa-DEFB128_NP_001032821.1_NC_000020.11(187853...189681)
ATGAAGCTGTTTCTGGTTCTCATTATTCTGCTGTTTGAGGTACTCACAGACGGGGCAAGACTCAAAAAATGCTTCAATAAAGTAACAGGCTATTGCAGGAAGAAATGCAAGGTAGGAGAAAGATATGAAATAGGATGTCTAAGTGGGAAATTATGTTGTGCTAATGAT---------------------------------------------------------------------------------------------------------------------------------------------------------------------------------------------------------------------------------------…
>Hosa-DEFB129_NP_543021.1_NC_000020.11(227258...229886)
ATGAAGCTCCTTTTTCCTATCTTTGCCAGCCTCATGCTACAGTACCAGGTGAACACAGAATTTATTGGCTTGAGACGCTGTTTAATGGGTTTGGGGAGATGCAGGGATCACTGCAATGTGGATGAAAAAGAGATACAGAAATGCAAGATGAAAAAATGTTGTGTTGGACCA------------------------------------------------------------------------------------------------------------------------------------------------------------------------------------------------------------------------------------…
>Hosa-DEFB130_NP_001032893.1_NC_000008.11(12310962...12318316)
ATGAAACTCCATTCCCTTATTTCTGTTCTCCTCCTCTTTGTGACTTTAATACCAAAAGGAAAGACTGGCGTTATTCCAGGACAAAAACAGTGTATTGCTTTGAAAGGGGTGTGCAGAGACAAACTATGCAGCACACTAGATGATACCATTGGTATATGTAATGAAGGAAAAAAATGTTGTAGAAGGTGG------------------------------------------------------------------------------------------------------------------------------------------------------------------------------------------------------------------…
>Hosa-DEFB130like_NP_001182186.1_NC_000008.11(12064389...12071747)
ATGAAACTCCATTCCCTTATTTCTGTTCTCCTCCTCTTTGTGACTTTAATACCAAAAGGAAAGACTGGCGTTATTCCAGGACAAAAACAGTGTATTGCTTTGAAAGGGGTGTGCAGAGACAAACTATGCAGCACACTAGATGATACCATTGGTATATGTAATGAAGGAAAAAAATGTTGTAGAAGGTGG------------------------------------------------------------------------------------------------------------------------------------------------------------------------------------------------------------------…
>Hosa-DEFB131_NP_001035538.2_NC_000004.12(9444534...9450514)
ATGAGGGTCTTGTTTTTTGTCTTTGGAGTCCTTTCCTTGATGTTCACAGTTCCTCCAGCCAGAAGCTTCATTTCTAATGATGAATGTCCTTCAGAATATTATCATTGCAGACTGAAGTGCAATGCTGATGAACATGCAATTAGATACTGTGCTGACTTCAGCATCTGCTGCAAACTGAAG---------------------------------------------------------------------------------------------------------------------------------------------------------------------------------------------------------------------------…
>Hosa-DEFB132_NP_997352.1_NC_000020.11(257736...261096)
ATGAAGTTCCTGCTCCTGGTCTTGGCAGCCCTCGGATTCCTGACCCAGGTGATCCCAGCCAGTGCAGGTGGGTCAAAATGTGTGAGTAACACCCCAGGATACTGCAGGACATGTTGCCACTGGGGGGAGACAGCATTGTTCATGTGCAACGCTTCCAGAAAATGCTGCATCAGCTAC------------------------------------------------------------------------------------------------------------------------------------------------------------------------------------------------------------------------------…
>Hosa-DEFB133_NP_001159950.1_NC_000006.12(49946101...49949444)
ATGAAGATTCACGTCTTTCTCTTTGTTTTATTTTTCTTTCTGGTCCCCATTGCCACCAGGGTGAAATGTGCCGTGAAAGACACCTATAGTTGCTTTATCATGAGAGGCAAATGTCGACATGAGTGTCATGATTTTGAAAAACCAATTGGTTTCTGCACAAAACTAAATGCCAACTGTTATATGTAG
>Hosa-DEFB134_NP_001289624.1_NC_000008.11(11993174...12000752)
ATGAAGCCTCTCCTTGTTGTGTTTGTCTTTCTTTTCCTTTGGGATCCAGTGCTGGCAGGTATAAATTCATTATCATCAGAAATGCACAAGAAATGCTATAAAAATGGCATCTGCAGACTTGAATGCTATGAGAGTGAAATGTTAGTTGCCTACTGTATGTTTCAGCTGGAGTGCTGTGTCAAAGGA---------------------------------------------------------------------------------------------------------------------------------------------------------------------------------------------------------------------…
>Hosa-DEFB135_NP_001028189.2_NC_000008.11(11982321...11984590)
ATGGCCACAAGGAGCGTCCTCTTGGCCCTCGTGGTCCTTAACTTACTCTTCTATGTTCCACCAGGTAGAAGTGGACCCAATGTCTACATACAAAAAATCTTTGCTTCATGTTGGCGACTGCAAGGTACTTGCCGGCCAAAATGTCTAAAAAACGAACAATATCGTATTTTGTGTGATACTATACATTTGTGCTGTGTAAACCCA---------------------------------------------------------------------------------------------------------------------------------------------------------------------------------------------------…
>Hosa-DEFB136_NP_001028190.2_NC_000008.11(11973937...11974599)
ATGAACCTCTGTCTTTCTGCATTACTCTTTTTCCTGGTGATCTTACTGCCTTCAGGAAAAGGTATGTTTGGGAATGATGGAGTCAAAGTTCGCACCTGCACTAGCCAGAAAGCCGTATGTTTCTTCGGGTGTCCGCCAGGATACAGGTGGATTGCGTTCTGCCACAATATTCTGTCTTGCTGTAAAAATATG---------------------------------------------------------------------------------------------------------------------------------------------------------------------------------------------------------------…
>Hosa-DEFB4A_NP_004933.1_NC_000008.11(7894565...7896716)
ATGAGGGTCTTGTATCTCCTCTTCTCGTTCCTCTTCATATTCCTGATGCCTCTTCCAGGTGTTTTTGGTGGTATAGGCGATCCTGTTACCTGCCTTAAGAGTGGAGCCATATGTCATCCAGTCTTTTGCCCTAGAAGGTATAAACAAATTGGCACCTGTGGTCTCCCTGGAACAAAATGCTGCAAAAAGCCA---------------------------------------------------------------------------------------------------------------------------------------------------------------------------------------------------------------…
>Hosa-DEFB4B_NP_001192195.1_NC_000008.11(7414863...7416832)
ATGAGGGTCTTGTATCTCCTCTTCTCGTTCCTCTTCATATTTCTGATGCCTCTTCCAGGTGTTTTTGGTGGTATAGGCGATCCTGTTACCTGCCTTAAGAGTGGAGCCATATGTCATCCAGTCTTTTGCCCTAGAAGGTATAAACAAATTGGCACCTGTGGTCTCCCTGGAACAAAATGCTGCAAAAAGCCA---------------------------------------------------------------------------------------------------------------------------------------------------------------------------------------------------------------…
>Hosa-DEFB_SPAG11A_XP_005272448.2_NC_000008.11(7847880...7863797)
ATGAGAAGTCATCCTGGAGCACAGCTCTTCCCACGCTCCGGGCCCACACACCCAGCCTCACTCCATCAAAGGAGCCCCGCTGCCTGCCCACCCACCCTGGGTGCTTTCTGGCTTGCAGTGCTCTTGGCAGACATGAGGCAACGATTGCTCCCGTCCGTCACCAGCCTTCTCCTTGTGGCCCTGCTGTTTCCAGGAGATGTTCCACTGGGAATTAGAAATACCATCTGCCGTATGCAGCAAGGGATCTGCAGACTTTTTTTCTGCCATTCTGGTGAGAAAAAGCGTGACATTAGCTCTGATCCCTGGAATAGGTGTTGCGTATCAAAT------------------------------------------------------------------------…
>Hosa-DEFB_SPAG11B_NP_478110.1_NC_000008.11_(7447754...7463670)
ATGAGGCAACGATTGCTCCCGTCCGTCACCAGCCTTCTCCTTGTGGCCCTGCTGTTTCCAGGACCTGCATCAGATTTAAAAGTTGTTGACTGCAGGAGAAGTGAAGGCTTCTGCCAAGAATACTGTAATTATATGGAAACACAAGTAGGCTACTGCTCTAAAAAGAAAGACGCCTGCTGTTTACAT---------------------------------------------------------------------------------------------------------------------------------------------------------------------------------------------------------------------…
>Mumu-Defb1_NP_031869.1_NC_000074.6(21776555...21795185)
ATGAAAACTCATTACTTTCTCCTGGTGATGATATGTTTTCTTTTCTCCCAGATGGAGCCAGGTGTTGGCATTCTCACAAGTCTTGGACGAAGAACAGATCAATACAAATGCCTTCAACATGGAGGATTCTGTCTCCGCTCCAGCTGCCCATCTAATACCAAACTACAGGGAACCTGTAAACCAGATAAGCCCAACTGTTGTAAGAGC------------------------------------------------------------------------------------------------------------------------------------------------------------------------------------------------…
>Mumu-Defb10_NP_631971.1_NC_000074.6(21858901...21862011)
ATGAGGACTCTCTGCTCTCTGCTGCTGATATGCTGCCTCCTTTTCTCATATACCACCCCAGCTGTTGGAGATCTAAAACATCTTATACTCAAAGCACAACTTACACGGTGCTACAAGTTCGGAGGGTTCTGTCACTATAATATTTGTCCTGGTAATAGCAGGTTTATGAGTAACTGTCACCCAGAGAATCTCCGCTGTTGCAAGAACATA---------------------------------------------------------------------------------------------------------------------------------------------------------------------------------------------…
>Mumu-Defb11_NP_631967.1_NC_000074.6(21905374...21906432)
ATGAGGACTCTCTGCTCTCTGCTGCTGATATGCTGCCTCCTTTTCTCATATACCACTCCAGCTGTTGGAGATCTAAAACATCTTATACTCAAAGCACAACTTGCACGGTGCTACAAGTTCGGAGGGTTCTGTTACAATTCCATGTGTCCTCCTCATACCAAGTTTATAGGTAACTGTCACCCAGACCACCTCCACTGTTGCATAAACATG---------------------------------------------------------------------------------------------------------------------------------------------------------------------------------------------…
>Mumu-Defb115_NP_001032591.1_NC_000068.7(152518255...152521447)
ATGCTACAGACTCGCTCCTCCACCCTCTCGGGACACAATAAGCTCTGGTTCCTGACCTTAGCTGTCCTTGTGGTCCTGGCTCAGACATCCCCAGAGGGATGGTTCAGAACCTGCTTTTATGGCTTGGGGAAATGCAGGCGCATATGCAGGGCCAATGAGAAGAAGAAAGAGAGATGCGGAGAGAGAACTTTTTGCTGTCTCAGAGAA------------------------------------------------------------------------------------------------------------------------------------------------------------------------------------------------…
>Mumu-Defb118_NP_997159.1_NC_000068.7(152572744...152574944)
ATGTTCTACCTCCCAAGAGCCATGAGGTTCCTGCTGCTGGTTCTTCCTGTCCTTGCTCTTCTACCCCAAGTGACACCAGACTACGGTGCTAAGAAAAGATGCTTGAAAATTTTGGGGCACTGCAGGAGACACTGCAAAGATGGAGAAATGGACCATGGATCATGCAAATATTACCGAGTCTGCTGCGTTCCAGAC------------------------------------------------------------------------------------------------------------------------------------------------------------------------------------------------------------…
>Mumu-Defb12_NP_690015.1_NC_000074.6(19111931...19114833)
ATGAAGAATCTCCCCTCAAACATGGCTCTGAGCAGAGAGGTGTTCTATTTTGGTTTTGCTTTGTTCTTCATTGTAGTTGAACTGCCATCAGGGGAGATTGCTGTGTGCGAGACATGCAGGCTCGGCCGGGGAAAATGCAGGAGAACATGCATAGAGAGTGAGAAGATTGCGGGCTGGTGCAAGCTGAACTTCTTCTGCTGTCGAGAGAGG---------------------------------------------------------------------------------------------------------------------------------------------------------------------------------------------…
>Mumu-Defb125_NP_001034209.1_NC_000068.7(152507756...152511736)
ATGATTTTCCTAACACTGGCCTTCATTGTCCATGGGTTGCTAACTCAGGGGAACAAAGCTGCCTGGAGGAGACCCATACCAAAATGCTGGAAGAATAGTTTAGGGTACTGCAGAGTCCGATGTCAAGAAGAGGAACGGTACATATATCTGTGTAAGAACAAAGTATCATGCTGCATTCACCGA------------------------------------------------------------------------------------------------------------------------------------------------------------------------------------------------------------------------…
>Mumu-Defb126_NP_001002791.1_NC_000068.7(152485666...152490138)
ATGAAGTCCCTACTGTCTACTCTTGTGATCATTATGTTCCTGGCCCATTTGGTCACAGGTGGCTGGTATGTGAAAAAGTGTGCAAACACATTGGGCAACTGCAGGAAGATGTGCAGAGACGGGGAGAAGCAGACGGAACCTGCAACGAGCAAATGTCCCATAGGAAAACTGTGCTGTGTTCTGGAC---------------------------------------------------------------------------------------------------------------------------------------------------------------------------------------------------------------------…
>Mumu-Defb129_NP_001033022.1_NC_000068.7(152459055...152464620)
ATGAAGCTCCTTTTTCCTCTCTTTGCCAGTCTCATGCTTCAGTCTCAGGTGAAATCAGAATTTGCGACCGTGAAAAGATGCTTAGTGGGCTTTGGGAAATGCAAAGACAGCTGCCTCGCTGATGAAACCCAGATGCAGCATTGCAAAGCCAAAAAGTGCTGCATTGGCCCC------------------------------------------------------------------------------------------------------------------------------------------------------------------------------------------------------------------------------------…
>Mumu-Defb13_NP_631969.1_NC_000074.6(21946762...21948622)
ATGAGAATCTTTTCTTTAATTGTTGCTGGGCTTGTTCTTCTCATTCAACTTTACCCAGCCTGGGGCACATTGTACAGAAGGTTCCTCTGTAAAAAGATGAATGGCCAATGTGAAGCTGAGTGCTTTACCTTCGAGCAAAAGATTGGGACCTGCCAAGCCAATTTCCTGTGCTGCAGGAAAAGA------------------------------------------------------------------------------------------------------------------------------------------------------------------------------------------------------------------------…
>Mumu-Defb130_NP_001034214.1_NC_000080.6(62994636...63001180)
ATGCGATCCCGTTCCTTCCTGCCTGTCCTCTTCCTCTTTGTGATGATGATGCTGAGAGGAAAGGCTGGCCTTGTCCCAGGGGAAAAGCAGTGCATTTCGTTGAAAGGAATATGCAAAGACCTAGCGTGCACATCCTCAGACGATACTATTGGCGTATGTAACGACGTGAAGAAGTGTTGTAGGAAGTGG------------------------------------------------------------------------------------------------------------------------------------------------------------------------------------------------------------------…
>Mumu-Defb136_NP_001030082.1_NC_000080.6(63046991...63048606)
ATGAACCTGCGTCTTTCATGCTTACTGTTCATCCTGGTGACATCATTGCCTGCAGGTCGCTGTTCGATCGGGAATAAGGGCATATCCTTTGAGACGTGCACCGCAATCGAAGGCTTGTGTTTCTTTGGTTGTAAGTTAGGGTGGGTATGGATTGCCTACTGTAACAACATAATGTCCTGTTGTAGAAAGGAT---------------------------------------------------------------------------------------------------------------------------------------------------------------------------------------------------------------…
>Mumu-Defb14_NP_898847.1_NC_000074.6(19163156...19195309)
ATGAGGCTTCATTATCTGCTATTTGTATTCCTCATCTTGTTCTTGGTGCCTGCTCCAGGGGACGCATTCCTACCAAAAACCCTCCGAAAATTTTTCTGCAGAATAAGAGGTGGCCGGTGTGCTGTACTTAACTGCCTTGGAAAGGAAGAACAAATAGGTCGATGTTCTAATAGCGGTCGAAAATGCTGCCGAAAGAAG---------------------------------------------------------------------------------------------------------------------------------------------------------------------------------------------------------…
>Mumu-Defb15_NP_631968.1_NC_000074.6(21929813...21932710)
ATGAAGACATTCTTATTTCTCTTTGCTGTTCTCTTCTTTCTGGACCCAGCCAAGAATGCATTTTTTGATGAGAAATGCAGCAGGGTTAATGGGAGATGCACAGCATCTTGTCTGAAGAATGAAGAACTCGTTGCTCTCTGCCAGAAGAATCTGAAGTGCTGTGTGACAGTC------------------------------------------------------------------------------------------------------------------------------------------------------------------------------------------------------------------------------------…
>Mumu-Defb15056_NP_001170942.1_NC_000074.6(20900606...20901984)
ATGAAATTACTTTACCTTCTCATCCCTGTTATCCTCTTGATTTCTCAAGCCATGGCAGCTTATGAGCACCATTACTGTGACTCTCCTACCACTGTGTGCCTGAGGAGGAAAACAAAGTGTATTCGCATGCCAGGGTTTTGCCCTGGCAGGAGCTTCTGCTGTATGAGAACC------------------------------------------------------------------------------------------------------------------------------------------------------------------------------------------------------------------------------------…
>Mumu-Defb18_NP_001034212.1_NC_000067.6(18236473...18237443)
ATGCAATCAACAATGAAGATGTTTGGCATCATCCTGATGGTTATCTTCTCTGTGTCCTGTGGTCCTTCTGCTCCTCAGATGAAAACAAGAGAGGTTGCAGAAAGAACACACAAATGTTCCCTGGTCCGTGGTACATGCAAGTCTGAATGTAACAGTTGGGAGTATAAATATAACTACTGTCACACTGAGCCCTGCTGTGTGGTGCGA------------------------------------------------------------------------------------------------------------------------------------------------------------------------------------------------…
>Mumu-Defb19_NP_660139.1_NC_000068.7(152576086...152580312)
ATGAGGCTGGCTCTCCTGCTTCTTGCCATACTTGTGGCAACGGAACTGGTCGTGTCTGGCAAAAATCCTATCCTTCAATGCATGGGTAACAGAGGATTCTGTAGGTCTTCCTGCAAAAAGAGTGAACAGGCCTACTTCTACTGCAGAACTTTCCAGATGTGCTGCCTCCAGTCC---------------------------------------------------------------------------------------------------------------------------------------------------------------------------------------------------------------------------------…
>Mumu-Defb2_NP_034160.1_NC_000074.6(21839926...21843482)
ATGAGGACTCTCTGCTCTCTGCTGCTGATATGCTGCCTCCTTTTCTCATATACCACTCCAGCTGTTGGAAGTTTAAAAAGTATTGGATACGAAGCAGAACTTGACCACTGCCACACCAATGGAGGGTACTGTGTCAGAGCCATTTGTCCTCCTTCTGCCAGGCGTCCTGGGAGCTGTTTCCCAGAGAAGAACCCCTGTTGCAAGTACATG---------------------------------------------------------------------------------------------------------------------------------------------------------------------------------------------…
>Mumu-Defb20_NP_795924.2_NC_000068.7(152477063...152479934)
ATGAAGCTGCTTCAGGTTCTCCTTGTTTTGCTGTTTGTGGCACTTGCAGATGGTGCACAGCCCAAAAGATGTTTTAGCAACGTAGAAGGCTACTGTAGGAAGAAATGCAGATTAGTGGAGATATCTGAGATGGGATGCCTGCATGGGAAATACTGTTGTGTTAATGAG---------------------------------------------------------------------------------------------------------------------------------------------------------------------------------------------------------------------------------------…
>Mumu-Defb25_NP_001034211.1_NC_000068.7(152622356...152623053)
ATGGCAAAGTGGATTCTGCTCATTGTGGCTCTCCTGGTCCTGAGTCATGTACCACCAGGAAGCACTGAATTCAAACGGTGCTGGAACGGCCAAGGAGCCTGCCGGACTTTCTGCACAAGGCAAGAGACCTTCATGCACCTGTGTCCGGATGCTTCTCTGTGTTGCCTGTCCTAT---------------------------------------------------------------------------------------------------------------------------------------------------------------------------------------------------------------------------------…
>Mumu-Defb27_NP_001032841.1_NC_000068.7(152593191...152596485)
ATGAAGACTGCGGTGTTAACTATGGCTCTGCTGCTGCTGTCCCAGGTCATTCCAGGGACCCCTGAAAGATGCTGGAAGTCTTTTGGTGTCTGCCGTGAAGAGTGTGCCAAGAAAGAAAGTTTCTACATCTTCTGCTGGAATGGCAAACTGTGCTGTGTGAAGCCC------------------------------------------------------------------------------------------------------------------------------------------------------------------------------------------------------------------------------------------…
>Mumu-Defb29_NP_001001444.1_NC_000068.7(152538714...152540041)
ATGCCAGTCACAAAGTCATACTTCATGACTGTGGTGGTCGTGCTGATCCTGGTTGACGAGACCACAGGTGGCCTGTTCGGATTCCGCAGTAGCAAGAGGCAGGAGCCATGGATTGCGTGTGAGCTTTACCAGGGGTTATGCAGAAATGCCTGCCAGAAATATGAGATCCAGTACTTAAGTTGCCCAAAGACCAGGAAGTGCTGCCTCAAATAT------------------------------------------------------------------------------------------------------------------------------------------------------------------------------------------…
>Mumu-Defb3_NP_038784.1_NC_000074.6(19293361...19295339)
ATGAGGATCCATTACCTTCTGTTTGCATTTCTCCTGGTGCTGCTGTCTCCACCTGCAGCTTTTAGCAAAAAAATCAACAATCCAGTAAGTTGTTTGAGGAAAGGAGGCAGATGCTGGAATCGGTGCATTGGCAACACTCGTCAGATTGGCAGTTGTGGAGTTCCTTTCCTCAAATGCTGCAAGAGAAAA------------------------------------------------------------------------------------------------------------------------------------------------------------------------------------------------------------------…
>Mumu-Defb30_NP_001034655.1_NC_000080.6(63034087...63037846)
ATGGGGAGCCTACAGTTGACCCTCGTGCTCTTTGTCTTGCTCTCCTATGTTCCACCAGTTAGAAGTGGGGTGAATATGTACATAAAACGGATTTACGACACATGCTGGAAACTAAAAGGCATTTGCAGGAATACATGTCAAAAAGAAGAAATTTATCACATTTTCTGTGGCATTCAGTCGTTGTGCTGCTTAGAGAAA---------------------------------------------------------------------------------------------------------------------------------------------------------------------------------------------------------…
>Mumu-Defb33_NP_001034208.1_NC_000074.6(20892667...20897723)
ATGAGGCTGTTATTTCTTCTCTTCATCCTCCTTGTGTGTCTTGCTCAGACTACATCAGGGCGCAAAAGAAACTCAAAGTTTCGTCCGTGTGAGAAAATGGGTGGCATTTGCAAGTCTCAGAAAACTCACGGATGCTCTATCCTGCCTGCAGAATGCAAGAGTCGATACAAACACTGCTGTAGGTTG---------------------------------------------------------------------------------------------------------------------------------------------------------------------------------------------------------------------…
>Mumu-Defb34_NP_898856.1_NC_000074.6(19123728...19126540)
ATGAAGACATTCTTATTTCTCTTTGCTGTTCTCTTCTTTTGGTCCCAGCCAAGAATGCATTTTTTTTTTTTTGATGAGAAATGCAGCAGGATTAATGGGAGATGCACAGCATCTTGTTTGAAGAACGAAGAACTTGTTGCTCTCTGCTGGAAGAATCTAAAGTGCTGTGTGACAGTC------------------------------------------------------------------------------------------------------------------------------------------------------------------------------------------------------------------------------…
>Mumu-Defb35_NP_631970.1_NC_000074.6(21938352...21940878)
ATGCCTCAGACGTTTTTTGTTTTTTGTTTTTTGTTTTTTGTTTTTTTGCAGCTCTTTCCTGGCACAGGGGAGATTGCTGTGTGCGAGACATGCAGGCTCGGCCGGGGAAAATGCAGGAGAGCATGCATAGAGAGTGAGAAGATTGTGGGCTGGTGCAAGCTGAACTTCTTCTGCTGTCGAGAGAGG---------------------------------------------------------------------------------------------------------------------------------------------------------------------------------------------------------------------…
>Mumu-Defb36_NP_001032324.1_NC_000068.7(152604327...152612729)
ATGAAGCTCCTGCTGCTGACTTTGGCTGCGCTCCTGCTCGTGTCCCAGCTCACTCCAGGTGATGCTCAGAAATGCTGGAATCTCCACGGCAAGTGCCGCCACCGATGCTCCAGGAAGGAGAGCGTCTACGTCTACTGCACAAACGGGAAGATGTGTTGCGTGAAGCCC---------------------------------------------------------------------------------------------------------------------------------------------------------------------------------------------------------------------------------------…
>Mumu-Defb37_NP_859011.1_NC_000074.6(18986233...18991055)
ATGAAGTTCTCCTACTTTCTGCTGCTGCTCCTCTCTCTATCCAACTTCCAGAACAACCCAGTTGCTATGCTTGACACAATAGCATGTATTGAGAATAAAGACACCTGTCGCCTCAAGAACTGCCCACGCCTTCATAATGTAGTTGGCACCTGTTATGAAGGAAAAGGCAAGTGTTGCCACAAAAAC---------------------------------------------------------------------------------------------------------------------------------------------------------------------------------------------------------------------…
>Mumu-Defb38_NP_898857.1_NC_000074.6(19023464...19026529)
ATGAAGATCTCCTGCTTTCTGCTACTGATCCTCTCTCTATATTTCTTCCAGATCAACCAAGCTATTGGCCCTGACACAAAAAAATGTGTCCAAAGGAAAAATGCCTGTCACTACTTTGAATGCCCATGGTTGTATTATTCTGTTGGCACCTGTTATAAAGGAAAAGGCAAGTGTTGCCAAAAACGC---------------------------------------------------------------------------------------------------------------------------------------------------------------------------------------------------------------------…
>Mumu-Defb39_NP_898859.2_NC_000074.6(19052826...19064810)
ATGAAGATCTCCTACTTTCTGCTGCTGATCCTCTCTCTAGGCAGCTCCCAGATCAACCCAGTTTCTGGTGACGATTCAATACAATGTTTTCAAAAGAATAACACCTGTCACACCAACCAATGCCCATATTTTCAAGATGAGATCGGCACGTGTTATGACAGAAGAGGCAAGTGTTGCCAAAAACGC---------------------------------------------------------------------------------------------------------------------------------------------------------------------------------------------------------------------…
>Mumu-Defb4_NP_062702.1_NC_000074.6(19198704...19201547)
ATGAGGATCCATTACCTTCTCTTCACATTTCTCCTGGTGCTGCTGTCTCCACTTGCAGCCTTTACCCAAATTATCAACAATCCAATAACATGCATGACCAATGGAGCCATATGCTGGGGTCCGTGCCCTACCGCTTTTCGACAGATTGGCAATTGTGGCCATTTTAAAGTCAGATGCTGTAAGATAAGA------------------------------------------------------------------------------------------------------------------------------------------------------------------------------------------------------------------…
>Mumu-Defb40_NP_898860.3_NC_000074.6(18974940...18978116)
ATGAAGATCTCCTGCTTTCTACTGATGATCTTCTTTCTATCATGCTTTCAGATCAACCCAGTTGCTGTTCTTGACACAATAAAATGTCTCCAAGGAAACAACAACTGTCACATTCAGAAATGCCCATGGTTTTTACTTCAAGTTAGCACCTGTTATAAAGGAAAGGGCAGATGTTGCCAAAAACGC---------------------------------------------------------------------------------------------------------------------------------------------------------------------------------------------------------------------…
>Mumu-Defb41_NP_898947.1_NC_000067.6(18250978...18265138)
ATGAAGTTTCATCTATTTTTCTTTATTCTGCTCTTTGGGGCCACAATATTAACAGCCAGAAGTCATATTGACATCAAGAATGGAATAGAGAGATGTGAAAAAGTGCGAGGAATGTGTAAGACCGTCTGTGATATTGATGAGTATGATTATGGATACTGTATCAGATGGAGGAACCAGTGCTGCATT---------------------------------------------------------------------------------------------------------------------------------------------------------------------------------------------------------------------…
>Mumu-Defb43_NP_001034210.1_NC_000080.6(63011771...63018088)
ATGAGGGTCCTGTTCTCCATCCTGGGGGTCCTCACCTTGTTATCCATAGTTCCTCTGGCCAGGAGCTTCCTTGAGAATCAGGACTGTTCAAAGCACCGCCACTGCAGGATGAAGTGCAAAGCTAACGAATACGCCGTCAGATACTGCGAGGACTGGACCATCTGCTGTCGGGTGAAG------------------------------------------------------------------------------------------------------------------------------------------------------------------------------------------------------------------------------…
>Mumu-Defb48_NP_001032840.1_NC_000080.6(62977524...62984510)
ATGAGACTGTATCTGCTCCTCTCTACTCTATTCTTCCTCTTGGACCTTTTACCCCAAGTTAGAAGTGGGATGGGTGCGTCTGAGACGCTCTGCGTCAGTCTGCAGGGCACGTGCAGAAGAGACATCTGCAAACTGATAGAAGACGAGATCGGTGCTTGCCGGAGAAGATGGAAATGTTGCAGGCTGTGG------------------------------------------------------------------------------------------------------------------------------------------------------------------------------------------------------------------…
>Mumu-Defb5_NP_109659.2_NC_000074.6(19247592...19250828)
ATGAAGATCCATTACCTTCTCTTTGCATTTCTCCTGGTGCTGCTGTCTCCACTTGCAGGTGTCTTTAGCAAAACAATCAACAATCCAGTAAGTTGCTGTATGATTGGAGGCATATGCAGGTATCTGTGCAAGGGCAACATTCTTCAGAATGGCAGTTGTGGAGTTACTAGTCTCAACTGCTGCAAGAGAAAA---------------------------------------------------------------------------------------------------------------------------------------------------------------------------------------------------------------…
>Mumu-Defb51_NP_001020524.1_NC_000074.6(20901960...20922102)
ATGAGACTCCATGGTTTCTTCTTGGCTCTCTTTGCCGTCTTCCAGGTACTGCACGCTATCAGCAGTGCACTCAATTTTGAAAGACCTTGCTACCTCCGAGGAGGTATCTGCCTGAAGCAGGGGACACCAAACTGTGAGCCTTTCAGAGGACCCTGCAGAGCTTTCACTGTCTGCTGCAAAATAAGA---------------------------------------------------------------------------------------------------------------------------------------------------------------------------------------------------------------------…
>Mumu-Defb6_NP_473415.1_NC_000074.6(19225478...19228209)
ATGAAGATCCATTACCTGCTCTTTGCCTTTATCCTGGTGATGCTGTCTCCACTTGCAGCCTTTTCCCAATTAATCAACAGTCCAGTAACATGCATGAGCTATGGAGGCTCATGCCAGCGTTCATGCAATGGAGGTTTTCGACTGGGTGGCCATTGTGGCCATCCTAAAATCAGATGCTGCCGCAGAAAA------------------------------------------------------------------------------------------------------------------------------------------------------------------------------------------------------------------…
>Mumu-Defb7_NP_631966.1_NC_000074.6(19495097...19497775)
ATGAGGATCCATTATGTTCTGTTCGCATTTCTCCTGGTGTTGCTGTCTCCATTTGCAGCTTTTAGCCAAGACATCAACAGTAAACGAGCTTGCTATCGGGAAGGAGGCGAATGCCTGCAACGGTGCATTGGCCTTTTTCATAAGATTGGAACTTGTAATTTTCGTTTCAAATGCTGCAAGTTTCAA---------------------------------------------------------------------------------------------------------------------------------------------------------------------------------------------------------------------…
>Mumu-Defb8_NP_694748.3_NC_000074.6(19445769...19447606)
ATGAGGATCCATTACCTTCTCTTCACATTTCTCCTGGTGCTGCTGTCTCCACTTGCAGCTTTTAGCCAAAAAATCAATGATCCAGTAACTTACATTCGAAACGGAGGCATATGCCAGTATCGGTGCATTGGCCTTAGGCATAAGATTGGAACTTGTGGATCTCCTTTCAAATGCTGCAAG---------------------------------------------------------------------------------------------------------------------------------------------------------------------------------------------------------------------------…
>Mumu-Defb9_NP_631965.1_NC_000074.6(21881713...21885434)
ATGAGGACTCTCTGCTCTCTGCTGCTGATATGCTGCCTCCTTTTCTCATATACCACCCCAGCTGCCAACTCTATAATCGGTGTATCAGAAATGGAACGGTGCCACAAGAAAGGAGGGTACTGTTATTTTTATTGTTTCAGTTCTCACAAAAAAATTGGTAGCTGTTTTCCAGAGTGGCCAAGGTGCTGCAAGAACATA---------------------------------------------------------------------------------------------------------------------------------------------------------------------------------------------------------…
>Mumu-Defb_SPAG11_NP_694755.1_NC_000074.6(19157213...19159920)
ATGAAAGTCTTGTTACTCTTTGCTGTCTTCTTCTGCTTTGTCCAAGGAAACTCAGGGGACATCCCACCCGGAATCAGAAACACCGTGTGCCTCATGCAACAGGGCCACTGCAGGCTCTTCATGTGCCGTTCTGGTGAGAGAAAAGGGGATATCTGCTCCGACCCCTGGAACAGATGCTGCGTCCCCTAT------------------------------------------------------------------------------------------------------------------------------------------------------------------------------------------------------------------…
