# Supplementary material for: Characterization of the β-defensin genes in giant panda
Source: Sci Rep. 2018 Aug 17;8:12308. doi: 10.1038/s41598-018-29898-2 (PMC6098084; doi:10.1038/s41598-018-29898-2)
Supplement: Supplementary file 4 — Dataset 3 [file 41598_2018_29898_MOESM4_ESM.csv]

>Aime-DEFB1_GL194420.1(185019...194621)
MQRHSRLGKPLSARPPEEPLCLHRASRAQPASRPERILSFLLI-LGVLFSH-LAPG-----------------------AGYLTGFGQRSD------HYVCARRGGTCNFSPCPLFTRVDGTCYGGKAKCCM
>Urma-DEFB1_NW_007907260.1(187781...197460)
M----------------------------------RVLSFLLI-LGVLFSH-LAPG-----------------------AGYLTGFGQRSD------HYVCARRGGTCNFSPCPLFTRVDGTCYGGKAKCCM
>Calufa-DEFB1_NC_006598.3(58871178...58881440)
M----------------------------------RPLYLLLLLLCLLFSY-LPPG-----------------------AGFLTGIGQRSD------QYICARKGGTCNFSPCPLFTRIDGTCYRGKAKCCM
>Mupufu-DEFB1_NW_004569265.1(173467...182490)
M----------------------------------RALSFLLLILCLVSSH-LAPG-----------------------AGFLSGLGQRSD------HYMCARKGGTCNFSPCPLFTRLEGTCYGGKAKCCM
>Acju-DEFB1_NW_015131286.1(2261276...2272865)
M----------------------------------KALCFLLL-ALCLLSR-LAPG-----------------------AAFLTGLGQRSD------HYICARKGGTCNFSPCPLFTRIDGTCYGGKAKCCM
>Feca-DEFB1_NT_187851.1(6808270...6820280)
M----------------------------------KALCFLLL-ALCLLSR-LAPG-----------------------AAFLTGLGQRSD------HYICARKGGTCNFSPCPLFTRIDGTCYGGKAKCCM
>Lewe-DEFB1_NW_006384335.1(743754...754537)
M----------------------------------RVLSFPLLILCLLCSH-LAPG-----------------------AGFLTGLGQRSD------HYICVRKGGTCNFSPCPLFTRVEGTCYGGKAKCCM
>Odro-DEFB1_NW_004450527.1(1484412...1494508)
M----------------------------------RVLSFPLLILCLLFSH-LAPG-----------------------AGFLTGLGQRSD------HYICARKGGTCNFSPCPLFTRVEGTCYGGKAKCCM
>Susc-DEFB1_NW_018085039.1(609...11062)
M----------------------------------RALCLLLLTVCLLSSQ-LAAG-----------------------INLLTGLGQRSD------HYICAKKGGTCNFSPCPLFNRIEGTCYSGKAKCCI
>Bota-DEFB2_NW_003104592.1(3476782_...3484345)
M----------------------------------RVLRLLLLALGLLLSQ-LGPG-----------------------AGQLTALGQRSD------SYICARKGGTCNLSPCPLYNRIEGTCYRGKAKCCI
>Cafe-DEFB1_NW_011513270.1(16407544...16417889)
M----------------------------------RVLYLLLLTLCLLASP-LATG-----------------------VSLLTGLGQRSD------HYICAKKGGTCNFSPCPLFNRIEGTCYSGKAKCCI
>Vipa-DEFB1_NW_005882710.1(3855642...3865984)
M----------------------------------RVLYLLLLTLCLLASP-LAAG-----------------------VSLLTGLGQRSD------HYICAKKGGTCNFSPCPLFNRIEGTCYSGKAKCCI
>Oror-DEFB1_NW_004438549.1(648859...660505)
M----------------------------------RVLYLLLLTLGLLFSQ-LATGQISRKASSRLSGLLGAEGR----VNLLTGFGQRSD------HYICVKKGGTCNFSSCPLFQKIEGTCYGKKAKCCI
>Live-DEFB1_NW_006773710.1(170093...182158)
M----------------------------------RVLYLLLLTLGLLFSQ-LATG-----------------------VNLLTGLGQRSD------HYRCVKKGGTCNFSPCPLFNRIEGTCYGGKAKCCI
>Baac-DEFB1_NW_006729679.1(6035876...6051508)
M----------------------------------RVLYLLLLTLGLLFSQ-LATG-----------------------VNLLTGLGQRSD------HYKCVKKGGTCNFSPCPLFNRIEGTCYSGKAKCCI
>Phma-DEFB1_NW_006724246.1(858361...870025)
M----------------------------------RVLYPLMLTLGLLFAQ-LATG-----------------------VNLLTGLGQRSD------HYICVKKGGTCNFSPCPLFNRIEGTCYSGKAKCCI
>Epfu-DEFB1_NW_007371029.1(8502...54051)
M----------------------------------RLFHILLLPLCLLFAQ-VGPG-----------------------AGLLASLLHRSP------EYICAKKGGTCNFSPCPLYTKHLGYCYRGKAKCCL
>Mylu-DEFB1_NW_005871788.1(133953...136610)
M----------------------------------RLLHILLLPLCLLFAQ-VGPG-----------------------AGLLMSLGKKVEKKKESQEDKCVLMGGVCSFIRCSQPSQNVGYCYQGRARCCL
>Roae-DEFB1_NW_015495285.1(433644...443596)
M----------------------------------RVLHCLLL-LCLLSAQ-MPTG-----------------------AGLLANLIPRYP------EYTCIKKGGTCNYSPCPRGTKIDGRCYRNKAKCCV
>Ptva-DEFB1_NW_011889158.1(738283...748625)
M----------------------------------RVLYFLLL-LCLLFSP-GELGELC--------------------VSLLASLSSRYP------EYTCAKKGGTCHFSSCPRYTKIDGTCYRRKAKCCV
>Eqfeca-DEFB1_NW_001867398.1(33744900...33758728)
M----------------------------------RAPYFLLLTLCLFCCQ-MSSG-----------------------VGYLTGLGHRSD------HYICARSGGTCHFSSCPLFTKIEGTCYGGKAKCCL
>Cesisi-DEFB1_NW_004454248.1(1523979...1537260)
M----------------------------------RAPYLLLLTFCLLFSQ-VSSG-----------------------VSYLTALGHRSD------HYICARNGGTCHYSSCPLFTKIEGTCYGGKAKCCL
>Ereu-DEFB1_NW_006803992.1(888900...905497)
M----------------------------------KILYCLLLVVSLFFHQ-ATSG------------------------TSLTVPGRRSD------HYICARRGGTCNYSQCPLFTKIQGTCYNGKAKCC-
>Maja-DEFB1_NW_016548189.1(315180...323010)
M----------------------------------RVPCFLLLTLCLLFAH-LAPG-----------------------VGYLTGLGQRSD------HYICARKGGTCNFSPCPLFTRIEGTCYSGKAKCCL
>Oraf-DEFB1_NW_006922403.1(759403...779898)
M----------------------------------RILYFLLIALCLLFTP-VAPD-----------------------------VGHRSD------HYKCATKGGTCNYSRCPRNNRLEGTCYGGKAKCCI
>Ecte-DEFB1_NW_004558728.1(21906990...21927251)
M----------------------------------RILYFLLITLCFLLSP-VSSV--------------------------LTEVGRRYD------HYRCVNNGGTCHYSLCPLFSEVKGTCYNGKAKCCM
>Eled-DEFB1_NW_006399904.1(7570971...7588547)
M----------------------------------NTPYLLLMTVCLLFCLNTATG-----------------------------LGHRYD------QFVCADKGGTCNYSPCPSYSKMEGTCYNGKAKCCI
>Dano-DEFB1_NW_004483522.1(65930...76394)
M----------------------------------RILCLLLLPLCLLVSQ-IAPG-----------------------------IGQRSD------QYRCVYKGGTCNFSPCPLFNRIEGTCYNKRAKCCI
>Hosa-DEFB1_NC_000008.11(6870684...6877857)
M----------------------------------RTSYLLLFTLCLLLSE-MASG-----------------------GNFLTGLGHRSD------HYNCVSSGGQCLYSACPIFTKIQGTCYRGKAKCCK
>Gogo-DEFB1_NC_018432.2(6656765...6663897)
M----------------------------------RTSYLLLFTLCLLLSE-IASG-----------------------GNFLTGLGHRSD------HYNCVSSGGQCLYSACPIFTKIQGTCYGGKAKCCK
>Popy-DEFB1_NC_012599.1(7114541...7121732)
M----------------------------------RTSYFLLFTLCLLLSE-MASG-----------------------GNFLTGLGHRSD------HYNCVRSGGQCLYSACPVFTKTQGTCYKGKAKCCK
>Nole-DEFB1_NC_019819.1(145382497...145389619)
M----------------------------------RTSYLLLFTLCLLLSE-MASG-----------------------DNFLTGLGHRSD------HYNCVRSGGQCLYSACPIYTKIQGTCYQGKAKCCK
>Paan-DEFB1_NC_018159.1(6522403...6530810)
M----------------------------------RTSYLLLFTLCLLLSE-MASG-----------------------DNFLTGLGHRSD------HYNCVRSGGQCLYSACPIYTRIQGTCYHGKAKCCK
>Chsa-DEFB1_NC_023649.1(6643845...6651346)
M----------------------------------RTSYLLLFTLCLLLSE-MASG-----------------------DNFLTGLGHRSD------HYNCVRSGGQCLYSACPIYTKIQGTCYHGKAKCCK
>Caja-DEFB1_NC_013908.1(6185406...6194957)
M----------------------------------RTSYLLLFTLCLVLCD-MASG-----------------------DTFLTGLGHRSD------HYNCVKGGGQCLYSACPIYTRVQGTCYGGKAKCCK
>Aona-DEFB1_NW_012171979.1(2071095...2080096)
M----------------------------------RTSYLLLFTLCLVLCD-MASG-----------------------DTFLTGLGYRSD------HYTCVKGGGQCLYSACPIYTKVQGTCYGGKAKCCK
>Casy-DEFB1_NW_007091482.1(12149...17327)
M----------------------------------ETPYLLLLTVCLLFSQ-MNSG-----------------------AGTLTYPGQRSD------GYNCVKGGGTCHYSPCPIYKKIEGTCYGGKAKCC-
>Tuch-DEFB1_NW_006203943.1(55746...74848)
M----------------------------------KLLC-LLLTLCLLSFQ-ITPG--------------------VIAGMSLTGLGHRSD------HYLCVKNEGICLYSSCPSYTKIEGTCYGGKAKCCK
>Mumu-Defb1_NC_000074.6(21776652...21794570)
M----------------------------------KTHYFLLVMICFLFSQ-MEPG-----------------------VGILTSLGRRTD------QYKCLQHGGFCLRSSCPSNTKLQGTCKPDKPNCCK
>Spga-DEFB1_NW_008350011.1(106527...119940)
M----------------------------------KTHYVLLVMLC-LFSQ-MEPA-----------------------PGILTSLGRRTE------QYQCLRNGGFCLHSSCPSNTRLLGTCKPDKPHCCM
>Crgr-DEFB1_NW_003613845.1(88438...103700)
M----------------------------------KTHYFLLVIVF-LFSQ-MDPG-----------------------AGILTSLGRRTD------QYRCLQHGGFCLRSSCPSHTRQQGTCKPDKPNCCR
>Mama-DEFB1_NW_015351304.1(337788...348823)
M----------------------------------RFHYILVLILSLLFSQ-INPG-----------------------AGLLTGLGHRSD------HYMCVRNGGFCLYSSCPVDTKITGTCYHGRAKCCS
>Hegl-DEFB1_NW_004624861.1(4710771...4718560)
M----------------------------------RTHCLLLLTICFLSFH-TAPG------------------------AGLTSLGHRPD------HYQCVKNGGFCLYSACPVYSKIVGTCYSGKAKCCT
>Fuda-DEFB1_NW_011044511.1(4242597...4249316)
M----------------------------------GTHCLLLLTLCFLSFQ-MAPG------------------------RGLTSLGHRPD------HYQCVKNGGFCLYSSCPMYSSIIGTCYKGKAKCCA
>Capo-DEFB1_NT_176418.1(67362397...67370477)
M----------------------------------RTHCLLLLAFCFLFCQ-MAPG------------------------TALTSLGHRSD------HYQCVRNGGFCLYSACPMFSKVVGTCYNGKAKCCT
>Ocdu-DEFB1_NW_004524731.1(918423...928918)
M----------------------------------RIHCLLLLAFCLLSCP-ITPG------------------------ASLTGLGHRAD------HYQCVKNGGFCLYSACPTYSRIVGTCYNGKAKCCT
>Aime-DEFB103_GL194420.1(96479...97646)
MRIYYLLLLLPLLFLMPVPG-NGGIINTLQRYYCQIRGGRCALVSCLPREEQIGRCSSGGRKCCRRKK
>Urma-DEFB103_NW_003219370.1(96479...97646)
MRIYYLLLLLPLLFLMPVPG-HGGIINTLQRYYCRIRGGRCALVSCLPREEQIGRCSSGGRKCCRRKK
>Calufa-DEFB103_NC_006598.3(58965214...58977245)
MRIYYLLLLLPLLFLMPVPG-NGGIINTLQRYYCRIRSGRCALLSCLPKEEQIGRCSSTGRKCCRRKK
>Lewe-DEFB103_NW_006383754.1(100428...101792)
MRICYLLLLLPFLFLMPVPG-NGGIINTLQRYYCRIRSGRCAVLSCLPKEEQIGRCSSAGRKCCRRKK
>Feca-DEFB4_NC_018726.2(6921524...6922684)
MRIYYLLFVLPFLFLMPVPG-NGGIISLLQKQFCSLRSGRCALLTCLPKEEQIGRCSLSGRKCCRRKK
>Odro-DEFB4_NW_004450527.1(1577202...1578311)
MRICYLLLLLPFLFLMPVPG-NGGIINTLQRYYCRIRSGRCALLSCLPKEEQIGRCSSAGRKCCRRKK
>Acju-DEFB4_NW_015131286.1(2370286...2371299)
MRIYYLLFVLPFLFLMPVPG-NGGIISLLQKQFCSLRSGRGALLTCLPKEEQIGRCSLSGRKCCRRKK
>Mupufu-DEFB103__NW_004569265.1(76238...77302)
MRIYYLLLLLPFLFLMPAPG-NGGIVNTLQRYYCRIRSGRCAVLSCLPKEEQIGRCSSSGRKCCRRKK
>Eqfeca-DEFB103_NW_007683294.1(933...1633)
MRIHFLLFALLFLFLMPVPG-NGGIINMLQKSYCKIRKGRCALLGCLPKEEQIGSCSVSGRKCCRKKK
>Cesisi-DEFB103_NW_004454248.1(1028364...1028957)
MRIHYLLFALLFVFLLPVPG-NGGIINALQRYYCKIRNGRCAVFGCLPKEEQIGHCSRGGRKCCRKKK
>Myca-DEFB103_NW_015504748.1(3577449...3578769)
MRICYLALALLLLCLLPVPG-NAGLISSVQRYFCRIRSGRCALTSCLPKEEHIGNCSLGGRKCCRRRK
>Epfu-DEFB103_NW_007371029.1(187465...188552)
MRISYLVFGLLLLCLVPAPG-NGGIISTVQRYFCKVRSGRCALVSCLPKEEHIGSCSISGRKCCRRRK
>Mylu-DEFB103_NW_005871788.1(285397...286474)
MRIYYLVFGLLLLCLVPAPG-NGGIISTVQRYFCKVRSGRCALVSCLPKEEHIGSCSLTGRKCCRRRK
>Ptal-DEFB103_NW_006437828.1(10731315...10732168)
MRIYHLALALLLLFLVPVPG-NGGIISSLQRSYCKIRSGRCAVLSCLPKEEQIGTCSLRGRKCCRKKK
>Ptva-DEFB103_NW_011889098.1(914479...915294)
MRIYHLALALLLLFLVPVPG-NGGIISSLQRSYCKIRSGRCAVLSCLPKEEQIGTCSLRGRKCCRKKK
>Roae-DEFB103_NW_015495285.1(499846...500710)
MRTCHLALVLLLLFLVPAPG-HGGIIGTLQRSFCKIRSGRCAVLSCLPKEEQIGTCSLRGRKCCRKKK
>Ovar-DEFB103_NC_019483.2(5748391...5749275)
MRLYYLLFALLFLFLLPVPG-NGGIISGLRKYYCKIRSGRCALIGCLPKEEEIGRCSLTGRKCCRKKK
>Bota-DEFB103B_AC_000184.1(4898525...4900118)
MRLYYLLFALLFLFLLPVPG-NGGIISGLQRYYCKIRSGRCALIGCLPKEEQIGRCSLSGRKCCRKKK
>Bota-DEFB103A_AC_000184.1(5624615...5625557)
MRLYYLLFALLFLFLLPVPG-NGNIISGLQKYYCKIRSGQCALIGCLPKEEQIDCCSLRGRKCCRKKK
>Cafe-DEFB103_NW_011513270.1(16362164...16363001)
MRIRCLLFALLFLFLLPVPG-NGRIINKLQKYYCKIRSGRCAVLGCLPKEEQIGRCSLSGRKCCRKK-
>Susc-DEFB103_NC_010457.5(38064252...38065380)
MRIHYLLFALLFLFLMPLPG-NGRIINTLQRYYCKIRRGRCAVLGCLPKEEQIGSCSVSGRKCCRKRK
>Tutr-DEFB103_NW_017844527.1(5927567...5928429)
MRVYYLLFVLFFLFLLPVSG-SGTIVNILQKYYCRVRGGRCALFGCLPREIPLGLCSHSGRKCCRRER
>Oror-DEFB103_NW_004438549.1(594008...594870)
MRVYYFLFVLFFLFLLPVSG-SGRIVNILQKYYCRMRGGRCALFGCLPREIPLGLCSHSGRKCCRRER
>Live-DEFB103_NW_006773710.1(99031...99899)
MRVYYLLFALFLLFLLPVPG-SGGVINILQKYYCKIRGGRCALFGCLPWEIPLGRCSQSGRKCCRRKK
>Phma-DEFB103_NW_006724246.1(791873...792734)
MRLYYLLLAVLFLFLLPVSG-TGGIINILQRYYCRIRGGRCALFGCLPWEIPSGRCSSSGRKCCQKK-
>Baac-DEFB103_NW_006729679.1(5960025...5960886)
MRVYYLLFALVFLFLLPLPG-SGGIINILQKYYCKIRGGRCALFGCLPWETSSGRCSQSGRKCCLRRK
>Hosa-DEFB103_NT_187570.1(112058...113201)
MRIHYLLFALLFLFLVPVPG-HGGIINTLQKYYCRVRGGRCAVLSCLPKEEQIGKCSTRGRKCCRRKK
>Gogo-DEFB103_NC_018432.2(7030212...7031361)
MRIHYLLFTLLFLFLVPVPG-HGGIINTLQKYYCRVRGGRCAVLSCLPKEEQIGKCSTRGRKCCRRKK
>Popy-DEFB103_NW_002882443.1(167585...168738)
MRIHYLLFALLFLFLVPVPG-HGGIINTLQKYYCRVRGGRCAVLSCLPKEEQIGKCSTRGRKCCRRKK
>Nole-DEFB103_NC_019819.1(140955435...140956578)
MRIHYLLFALLFLFLVPVPG-HGGIINTLQKYYCRVRGGRCAVLSCLPKEEQIGKCSTRGRKCCRRKK
>Sabo-DEFB103_NW_003943823.1(753234...754091)
MRIHYLLFALLFLFLVPVPG-HGGIINTLQKYYCRVRGGRCAVLSCLPKEEQIGKCSTRGRKCCRRKK
>Aona-DEFB103_NW_012171979.1(1770612...1771476)
MRIHYLLFALLFLFLVPVPG-HGGIINALQKYYCRVRGGRCAVLSCLPKEEQIGKCSTRGRKCCRRKK
>Paan-DEFB103_NC_018159.1(6665999...6667165)
MRIHYLLFALLFLFLVPAPG-HGGIINTLQKYYCRVRGGRCAVLSCLPKEEQIGKCSTRGRKCCRRKK
>Mamu-DEFB103_NW_014805083.1(41450...42617)
MRIHYLLFALLFLFLVPVPG-HGGIINTLQKYYCRVRGGRCAVLSCLPKEEQIGKCSTRGRKCCRRKK
>Ocpr-DEFB103_NW_004535480.1(11955731...11957190)
MRIHYLLFALLFLCLVPVPG-NGGIISAAQKYHCKLRRGRCAVLGCLPKEEQIGTCSLSGRKCCRRKK
>Orcu-DEFB103_NW_003159544.1(212245...213537)
MRIHYLLFALLFLFLVPVPG-NGGLINAAHKYYCKLRRGRCALLSCLPKEEQIGRCSLRGRKCCRTKK
>Mumu-Defb103_NC_000074.6(19194357...19195209)
MRLHYLLFVFLILFLVPAPG-DAFLPKTLRKFFCRIRGGRCAVLNCLGKEEQIGRCSNSGRKCCRKKK
>Mioc-DEFB14_NW_004949086.1(105270...106163)
MKLHYLLFAFLILFLVPAPG-DAFIHKTLRKIYCKIRGGRCALFNCIKTEEQIGRCSKRGRKCCRNK-
>Spga-DEFB103_NW_008327258.1(50266...51080)
MRLHYFLLAFFLLFLVPAPG-DGFFMNSIRKAFCKVRGGRCAVLKCLKKEDHIGFCAHKGRKCCRRK-
>Jaja-DEFB103_NW_004504553.1(145090...146081)
MRIHYLLFALLFLFLVPVPG-DGFLFNSLRKFYCKVRGGRCAVLSCLPREKQIGSCSSKGRKCCQRKK
>Fuda-DEFB1like_NW_011043248.1(141632...142626)
MRLHQLLFALLFLFVVPAPG-EGGLINAVQRYFCRVRGGRCAALTCLPRETQIGHCSLKGRKCCRRK-
>Hegl-DEFB1like_NW_004625012.1(86520...87434)
MRIHYLLFALLFLFLMPAPG-EGGLINTVQRYFCRVRGGRCAALTCLPRETQIGHCSVRGRKCCRRR-
>Capo-DEFB103_NT_176418.1(64562716...64563565)
MRIHYLLFAVLLLFLMPVPG-EGGLISAVQRYFCRVRGGRCAALSCLPRETQIGRCSLKGRKCCRTKK
>Aime-DEFB139_GL194420.1(127106...129424)
MKVFLLLIFVVLFISHTMPG-YRHGEVYHFCDSRTSVCLRRKRNCLVRMRGVCPGRSFCCIRMK------------------
>Urma-DEFB139_NW_007907260.1(129748...132071)
MKIFLLLIFVVLFISHAMPG-YRHGEGYHFCDSHTSVCLRRKRNCLARMPGVCPGRSFCCIRRQ------------------
>Calufa-DEFB139_NC_006598.3(58935657...58938190)
MKLFSLLIFVVLFISQVMPG-YRHGEVYHFCDSQTSVCLRRKKNCMTRMPGMCPGRSFCCVRMK------------------
>Feca-DEFB139_NC_018726.2(6890631...6893386)
MRLFSLLIFVVFFISQVAPV-YRHGEMSRFCDSHTSVCLRRKRNCIFRMPGLCPGRSFCCLRMK------------------
>Lewe-DEFB139_NW_006383754.1(74473...76814)
MKLFLLLIFVVLFISQVMPG-YRHGEVYHFCDSHTSVCLRRKRNCMIRIPGICPGRSFCCIRMHK-----------------
>Odro-DEFB139_NW_004450527.1(1551658...1554000)
MKLFLLLVFVVLFNSQVMPG-YRHGEVYHFCDSHTSVCLRRKRNCMIRMPGICPGRSFCCIRMHK-----------------
>Acju-DEFB139_NW_015131286.1(2340369...2343116)
MRLFSLLIFVVFFISHVAPG-YRHGEMSRFCDSHTSVCLRRKRNCIFRMPGLCPGRSFCCLRMK------------------
>Mupufu-DEFB139__NW_004569265.1(103897...106259)
MKLFLLLIF-VFCISQVMPG-YRNGDMYHFCDSQISVCLRRKRNCVIRMPGTCPGRSFCCIRMK------------------
>Pati-DEFB139_NW_006711988.1(157424...160181)
MRLFSLLIFVVFFISQVAPV-YRHGEMSRFCDSHTSVCLRRKRNCIFRMPGLCPGRSFCCLRMK------------------
>Ptva-DEFB139_NW_011889098.1(939048...941433)
MKLLYLLIFAIIFISQVAPG-YGHSEMFHFCDSPVSVCLRRKRNCIIRMPGLCPGRSFCCIRVR------------------
>Hiar-DEFB139_NW_017731489.1(3097441...3100014)
MKLFYLVIFTLFFISQVMPG-YGFSKMYYFCDSQISVCLRRKKNCIARMPGMCPGRSFCCIRRK------------------
>Mylu-DEFB139_NW_005871788.1(259722...262071)
MKLVYVLIFAVFFLSQVTPG-CGYRDMHGFCDSMISVCLRRKKYCILRMPGFCPGRSFCCIRVK------------------
>Mybr-DEFB139_NW_005370524.1(52713...55059)
MKLVYVLIFAVFFLSQVTPG-CGYRDMHGFCDSMISVCLRRKKNCIFRMPGFCPGRSFCCIRVK------------------
>Epfu-DEFB139_NW_007371029.1(156532...158693)
MKLVYVLIFTVFFLSQVIPG-CGYSDMHGFCDSRISVCLKRKKNCIFRMRGLCPGRSFCCIRVK------------------
>Cafe-DEFB139_NW_011513270.1(163789...16381379)
MKLFCLFVFVAFFICQVTPG-YEHSETLRFCDSHASVCLRRKRNCIIRRPGLCPGRSFCCTRIK------------------
>Vipa-DEFB139_NW_005882710.1(3892468...3894929)
MKLFCLFVFVAFFTCQVMPG-YEHSETLRFCDSHTSVCLRRKRNCIIRRPGLCPGRSFCCTRIK------------------
>Eqfeca-DEFB139_NW_007674444.1(148381...145510)
MNLFYLLIFVVLFLSQVMPG-YGYGPMHHFCDSHISVCLRRKRNCIIRMPGMCPGRSFCCVRTK------------------
>Ocpr-DEFB139_NW_004535480.1(11991011...11993345)
MKLLYLFVLAIFFISQVIQG--YEYNKAGYCDSQTSVCLRRKRNCHFPMPGICPGRSFCCLRIQ------------------
>Orcu-DEFB139_NW_003159544.1(175105...178230)
MKLFYLLALVVLVISQVMPG--SECNNIHYCDSQTSVCLRRNTNCVLRRPGICPGRSFCCMRMT------------------
>Mumu-Defb139_NC_000074.6(20900656...20901973)
MKLLYLLIPVILLISQAMAA-----YEHHYCDSPTTVCLRRKTKCIR-MPGFCPGRSFCCMRTMT-----------------
>Rano-DEFB139_NC_005115.4(75572545...75574484)
MKLLYLLISVVLLISQVMAA-----YGHHYCDSPTSVCLRRRTNCTR-MPGLCPGRSFCCVRT-------------------
>Crgr-DEFB139_NW_006883508.1(122551...124757)
MKLLYLLISVFLFISQVMAA-SPTDYEHHYCDSLISVCLRRKTKCTR-MPGLCPGRSFCCVRTMT-----------------
>Pema-DEFB139_NW_006502553.1(294425...296700)
MKLLYLLISAVLFISQVMAA-LSTDYDYHYCDSLISVCLRRKTNCTR-MPGLCPGRSFCCVRTMT-----------------
>Meau-DEFB139_NW_004801890.1(593861...596250)
MKLFYLLISVVFFISQVTAA-PPIGYEHHYCDSLISVCLRRKTNCTR-MPGLCPGRSFCCVRTMT-----------------
>Aime-DEFB140_GL194420.1(133973...134842)
MRLLHVALTAAFMVLQVLPD-GTRAFNFERPCYLRGGICLKQGTPNCEPFRGPCRAFTVCCKVK
>Urma-DEFB140_NW_007907260.1(137255...138087)
MRLLHVALTAAFMVLQVLPD-RTRAFNFERPCYLRGGICLKQGTPNCEPFRGPCRAFTVCCKVK
>Calufa-DEFB140_NC_006598.3(58930278...58931079)
MRLLHVVLTAAFLLSQVLPD-STGAFNFERPCYLRGGNCLKRGTPNCEPFRGPCRAFTVCCKAK
>Odro-DEFB140_NW_004450527.1(1545471...1546314)
MRLHHVVLAAAFIIFQVLPD-GTRAFNFERPCYLRGGICLKQGTPNCEPFRGPCRAFTICCKVK
>Lewe-DEFB140_NW_006383754.1(68265...69106)
MSLLHVVLTAAFIIFQVLPD-GTRAFNFERPCYLRGGICLKQGTPNCEPFQGHCRAFTICCKVK
>Mupufu-DEFB140_NW_004569265.1(110947...111745)
MRLLHVVLITAVIIFQVLHD-STRGFNFERPCYLRGGICLKQGTPDCEPFRGPCRAFTVCCKVK
>Feca-DEFB140_NC_018726.2(6883098...6883983)
MRLLQVVLAAVFIIFQVLPA-ATRAFNFERPCYLRGGICLKQGTPDCEPFRGPCRAFTVCCKVK
>Eqfeca-DEFB140_NW_001867398.1(33513350...33514252)
MRFLHIFLTALFTIFQVLPD-STWALNFERPCYLRGGICLKQGTPRCEPFRGPCRAFTVCCKIK
>Eqafas-DEFB140_NW_014638151.1(1675693...1676595)
MRFLHIFLTALFTIFQVLPD-STWALNFERPCYLQGGICLKQGTPRCEPFRGPCRAFTVCCKIK
>Susc-DEFB140_NC_010457.5(38102610...38103450)
MRLLHVLLAMVLAIFQVLPD-SMRALNFQRPCYLRGGICLKQGTPNCEPFQGPCRAFTMCCKIK
>Vipa-DEFB140_NW_005882710.1(3888058...3888892)
MRLVHVILAALLAVFQVLPD-GTRALNFERPCYLRGGICLKQGAPNCEPFRGPCRAFTVCCRIK
>Cafe-DEFB140_NW_011513270.1(16384922...16385771)
MRLVHVILAALLAVFQVLPD-GTRALNFERPCYLRGGICLKQGAPNCEPFRGPCRALTVCCRIK
>Bota-DEFB140_AC_000184.1(5768738...5769841)
MRLLHVFLTALLILFQVLPD-STRALNFERPCRLRGGICLKQGTPSCEPFRGPCRAFTVCCKIK
>Paho-DEFB140_NW_005818493.1(448763...449838)
MRLLHVFLTALSILFQVLPD-STRALNFERPCYLRGGICLKRGTPSCEPFRGPCRAFTVCCKIK
>Caaehi-DEFB140_NW_017189513.1(38548070...38549142)
MRLLRVFLTALSILFQVLPD-STRALNFERPCYLRGGICLKRGTPSCEPFRGPCRAFTVCCKIK
>Baac-DEFB140_NW_006729679.1(5996881...5997693)
MRLLHALRAAFLIIFQVLPD-SSRALNFERPCYLQGGICLKQVTPSCEPFRGPCRAFTVCCKIK
>Phma-DEFB140_NW_006724246.1(819916...820738)
MRLPHALLAAFLIIFQVLPD-SSRALHVERPCSLRGGICLKQGTRSCEPFRGRCQASTVCCKMK
>Myda-DEFB140_NW_006293329.1(157947...158776)
MRLLHILLTALLTILQVLPD-STGALNFERPCYLRGGICLKWGTPNCEPFQGPCRAFTICCRIK
>Mylu-DEFB140_NW_005871788.1(253483...254285)
MRLLHILLTALLIILQVLPD-STGALNFERPCYLRGGICLKQGTPNCKPFQGPCRAFTICCRIK
>Epfu-DEFB140_NW_007371029.1(150134...150995)
MRLLHILLTALLTILQVLPD-STGALNFERPCYLRGGVCLKRGTPNCEPFQGPCRAFTICCRIK
>Mumu-Defb51_NC_000074.6(20917017...20917691)
MR-LHGFFLALFAVFQVLHA-ISSALNFERPCYLRGGICLKQGTPNCEPFRGPCRAFTVCCKIR
>Rano-DEFB51_NC_005115.4(75557913...75558667)
MR-IHAF-LALLAIFQVLHA-ITSALNFQRPCYLRGGICLKQGTPNCEPFRGPCRAFTVCCKIR
>Mioc-DEFB140_NW_004949086.1(64001...64655)
MR-LHTFLLALFAVFRVLHA-FSSAFNAERPCYLRGGICLKQGTPNCEPFRGLCRAFTVCCKIR
>Meau-DEFB140_NW_004801890.1(608803...609440)
MR-LHAFLLTLFAAFQVLHA-ISTAFNFERPCYLRGGICLKQGTPNCEPFRGPCRAFTVCCKIR
>Tuch-DEFB140_NW_006198287.1(2674451...2675585)
MR-LHIFFTVLFAIIQVLPG-ITRALNFERPCYLRGGICLKRGTPSCEPFRGPCRPFTVCCKI-
>Gava-DEFB140_NW_007736113.1(58620...59515)
MR-LHIFLTALLAIFQVLLG-ITRALNFERPCYLRGGICLKRGTPNCEPFRGPCRAFTVCCKM-
>Casy-DEFB140_NW_007252287.1(226428...227216)
MR-LHIFLTTLFAIFQVLPV-ITKTLNFERPCYLRGGICLKRGTPNCEPFRGPCRAFTVCCK--
>Ceca-DEFB140_NW_016107838.1(1234925...1235825)
MR-LHFFLTALFAIFQLLPG-ITRALNFERPCYLRGGICLKQGTPNCEPFRGPCRAFTVCCKI-
>Sabo-DEFB140_NW_003943823.1(716862...717749)
MR-LHFFLTALFAIFQLLPG-ITKALNFERPCYLRGGICLKQGTPNCEPFRGPCRAFTVCCKI-
>Popy-DEFB140_NW_002935111.1(24385...25602)
MR-LHVFLTALFAIFQVLPG-ITRALHFERPCYLRGGICLKRGTPNCEPFRGPCRAFTVCCKI-
>Paan-DEFB140_NW_003942908.1(10966...11874)
MR-LHVFFTALFAIFQVLPG-ITRALHFERPCYLRGGICLKRGTPNCEPFRGPCRAFTVCCKI-
>Mamu-DEFB140_NW_014909950.1(7449...8357)
MR-LHVFLTALFAIFQVLPG-ITRALHFERPCYLRGGICLKRGTPNCEPFRGPCRAFTVCCKI-
>Nole-DEFB140__NC_019819.1(140883874...140884785)
MR-LHVFLTALFAIFQVLPG-ITRALHFERPCYLRGGICLKRGTPNCEPFRGPCRAFTVCCKI-
>Otga-DEFB140_NW_003852746.1(192044...192901)
MR-FHIFLTVLFAIFQELPG-ITGALHFERPCYLRGGICLKQGTPNCEPFRGPCRAFTICCKI-
