# Supplementary material for: Characterization of the β-defensin genes in giant panda
Source: Sci Rep. 2018 Aug 17;8:12308. doi: 10.1038/s41598-018-29898-2 (PMC6098084; doi:10.1038/s41598-018-29898-2)
Supplement: Supplementary file 5 — Dataset 4 [file 41598_2018_29898_MOESM5_ESM.csv]

>Aime-DEFB1 GL194420.1(185019...194621)
ATGCAGAGACACTCCCGCCTCGGGAAGCCTCTGTCAGCTCGGCCTCCCGAGGAGCCTCTCTGCCTACACCGGGCATCCCGGGCCCAGCCTGCCAGCCGCCCTGAGAGGATTCTCTCCTTCCTGCTGATT---CTGGGCGTGCTCTTCTCCCAC---CTGGCCCCAGGT------------------------------------------------------------------------GCTGGCTACCTTACAGGTTTCGGCCAGAGGTCAGAC------------------CACTACGTCTGTGCCAGGAGAGGAGGCACCTGTAACTTTTCCCCGTGCCCGCTCTTCACCAGGGTGGACGGCACCTGTTACGGCGGGAAGGCCAAGTGCTGCATG
>Urma-DEFB1 NW_007907260.1(187781...197460)
ATG------------------------------------------------------------------------------------------------------AGGGTTCTCTCCTTCCTTCTGATT---CTGGGCGTGCTCTTCTCCCAC---CTGGCCCCAGGT------------------------------------------------------------------------GCTGGCTACCTTACAGGTTTCGGCCAGAGGTCAGAC------------------CACTATGTCTGTGCCAGGAGAGGAGGCACCTGTAACTTTTCCCCGTGCCCGCTCTTCACCAGGGTGGACGGCACCTGTTACGGCGGGAAGGCCAAGTGCTGCATG
>Calufa-DEFB1 NC_006598.3(58871178...58881440)
ATG------------------------------------------------------------------------------------------------------AGGCCTCTCTACTTGCTGCTGCTGCTTCTGTGCCTTCTCTTCTCCTAC---CTGCCCCCAGGT------------------------------------------------------------------------GCTGGCTTCCTTACGGGTATCGGCCAGAGGTCTGAC------------------CAGTACATCTGTGCCAGGAAAGGAGGCACCTGCAACTTCTCCCCTTGCCCGCTCTTTACCAGGATCGATGGCACCTGTTACCGCGGGAAGGCCAAGTGCTGCATG
>Mupufu-DEFB1 NW_004569265.1(173467...182490)
ATG------------------------------------------------------------------------------------------------------AGGGCTCTCTCCTTCCTGCTGCTGATTCTGTGCCTCGTCTCCTCCCAC---CTGGCCCCAGGT------------------------------------------------------------------------GCTGGCTTTCTCAGCGGTCTCGGCCAGAGGTCTGAC------------------CACTACATGTGTGCCAGGAAAGGAGGCACCTGTAACTTCTCCCCCTGCCCGCTCTTCACCAGGTTGGAAGGCACCTGTTACGGTGGGAAGGCCAAGTGCTGCATG
>Acju-DEFB1 NW_015131286.1(2261276...2272865)
ATG------------------------------------------------------------------------------------------------------AAGGCTCTCTGCTTCCTGCTGCTG---GCGTTGTGCCTCCTCTCCCGC---CTGGCCCCAGGT------------------------------------------------------------------------GCTGCCTTTCTCACGGGTCTCGGCCAGCGGTCTGAC------------------CACTACATATGTGCCAGGAAAGGAGGAACCTGTAACTTTTCTCCATGCCCACTTTTTACCAGGATCGATGGCACCTGCTATGGTGGAAAGGCCAAGTGCTGCATG
>Feca-DEFB1 NT_187851.1(6808270...6820280)
ATG------------------------------------------------------------------------------------------------------AAGGCTCTCTGCTTCCTGCTGCTG---GCGCTGTGCCTCCTCTCCCGC---CTGGCCCCAGGT------------------------------------------------------------------------GCTGCCTTTCTCACGGGTCTCGGCCAGCGGTCTGAC------------------CACTACATATGTGCCAGGAAAGGAGGAACCTGTAACTTTTCTCCATGCCCACTTTTTACCAGGATCGATGGCACCTGCTATGGTGGAAAGGCCAAGTGCTGCATG
>Lewe-DEFB1 NW_006384335.1(743754...754537)
ATG------------------------------------------------------------------------------------------------------AGGGTCCTCTCCTTCCCGCTGCTGATTCTGTGCCTCCTCTGCTCCCAC---CTGGCCCCAGGC------------------------------------------------------------------------GCTGGCTTTCTGACAGGTCTCGGCCAGAGGTCTGAC------------------CACTACATCTGTGTTAGGAAAGGAGGCACCTGTAACTTCTCCCCTTGCCCACTCTTCACCAGGGTGGAAGGCACCTGTTACGGTGGGAAGGCCAAGTGCTGCATG
>Odro-DEFB1 NW_004450527.1(1484412...1494508)
ATG------------------------------------------------------------------------------------------------------AGGGTCCTCTCCTTCCCGCTGCTGATTCTGTGCCTCCTCTTCTCCCAC---CTGGCCCCAGGC------------------------------------------------------------------------GCTGGCTTTCTGACAGGTCTCGGCCAGAGGTCTGAC------------------CACTACATCTGTGCTAGGAAAGGAGGCACCTGTAACTTCTCCCCTTGCCCACTCTTCACCAGGGTGGAGGGCACCTGTTACGGTGGGAAGGCCAAGTGCTGCATG
>Susc-DEFB1 NW_018085039.1(609...11062)
ATG------------------------------------------------------------------------------------------------------AGGGCCCTCTGCTTGCTGCTGCTGACTGTCTGCCTCCTCTCTTCCCAG---CTGGCTGCAGGT------------------------------------------------------------------------ATTAACCTGCTTACGGGTCTTGGCCAGAGGTCCGAC------------------CACTACATATGTGCCAAGAAAGGGGGGACCTGCAACTTCTCCCCCTGCCCGCTCTTCAACAGGATTGAAGGGACCTGTTACAGTGGCAAGGCCAAGTGCTGCATC
>Bota-DEFB2 NW_003104592.1(3476782 ...3484345)
ATG------------------------------------------------------------------------------------------------------AGGGTCCTCCGCCTGCTGCTGCTGGCCCTCGGCCTGCTCCTCTCCCAG---CTGGGCCCAGGT------------------------------------------------------------------------GCCGGCCAGCTTACGGCTCTCGGCCAGCGGTCTGAC------------------AGCTACATATGTGCCAGGAAAGGGGGGACCTGCAACCTATCGCCCTGCCCCCTCTACAACAGGATCGAAGGCACCTGCTACAGGGGCAAAGCCAAGTGCTGCATC
>Cafe-DEFB1 NW_011513270.1(16407544...16417889)
ATG------------------------------------------------------------------------------------------------------AGGGTCCTCTACCTGCTGCTGCTGACACTCTGCCTGCTCGCCTCACCG---CTGGCCACAGGT------------------------------------------------------------------------GTCAGCCTCCTTACAGGTCTCGGCCAGAGGTCTGAC------------------CACTACATATGTGCCAAGAAAGGGGGGACCTGCAACTTCTCCCCCTGCCCACTCTTCAACAGGATCGAAGGCACCTGTTACAGCGGGAAGGCCAAGTGCTGCATC
>Vipa-DEFB1 NW_005882710.1(3855642...3865984)
ATG------------------------------------------------------------------------------------------------------AGGGTCCTCTACCTGCTGCTGCTGACACTCTGCCTGCTCGCCTCGCCG---CTGGCCGCAGGT------------------------------------------------------------------------GTCAGCCTCCTTACAGGTCTCGGCCAGAGGTCTGAC------------------CACTACATATGTGCCAAGAAAGGGGGGACCTGCAACTTCTCCCCCTGCCCGCTCTTCAACAGGATCGAAGGCACCTGTTACAGCGGGAAGGCCAAGTGCTGCATC
>Oror-DEFB1 NW_004438549.1(648859...660505)
ATG------------------------------------------------------------------------------------------------------AGGGTCCTCTACCTGCTGCTGCTGACTCTCGGCCTCCTCTTTTCACAG---CTGGCCACAGGACAGATCAGCAGGAAGGCATCCTCGAGGCTGAGCGGCCTGCTGGGGGCAGAAGGCCGT---------------GTTAACCTGCTTACGGGTTTCGGCCAGAGGTCCGAC------------------CACTACATATGTGTCAAGAAAGGGGGGACCTGCAACTTCTCCTCCTGCCCGCTCTTCCAAAAGATTGAAGGCACCTGTTACGGCAAAAAAGCCAAGTGCTGCATC
>Live-DEFB1 NW_006773710.1(170093...182158)
ATG------------------------------------------------------------------------------------------------------AGGGTCCTCTACCTGCTGCTGCTGACTCTCGGCCTCCTCTTTTCGCAG---CTGGCCACAGGT------------------------------------------------------------------------GTTAACCTGCTTACGGGTCTCGGCCAGAGGTCCGAC------------------CACTACAGATGTGTCAAGAAAGGGGGGACCTGCAACTTCTCCCCCTGCCCGCTCTTCAACAGGATTGAAGGCACCTGTTACGGCGGAAAAGCCAAGTGCTGCATC
>Baac-DEFB1 NW_006729679.1(6035876...6051508)
ATG------------------------------------------------------------------------------------------------------AGGGTCCTCTACCTGCTACTGCTGACTCTCGGCCTCCTCTTTTCGCAG---CTGGCCACAGGT------------------------------------------------------------------------GTTAACCTGCTTACGGGTCTCGGCCAGAGGTCCGAC------------------CACTACAAATGTGTCAAGAAAGGGGGGACCTGCAACTTCTCCCCCTGCCCGCTCTTCAACAGGATTGAAGGCACCTGTTACAGTGGAAAAGCCAAGTGCTGCATC
>Phma-DEFB1 NW_006724246.1(858361...870025)
ATG------------------------------------------------------------------------------------------------------AGGGTCCTCTACCCGCTGATGCTGACCCTCGGCCTCCTCTTTGCGCAG---CTGGCCACAGGT------------------------------------------------------------------------GTCAACCTGCTTACGGGTCTCGGCCAGAGGTCCGAC------------------CACTACATATGTGTCAAGAAAGGGGGGACCTGCAACTTCTCCCCCTGTCCGCTCTTCAACAGGATTGAAGGCACCTGTTACAGTGGAAAAGCCAAGTGCTGCATC
>Epfu-DEFB1 NW_007371029.1(8502...54051)
ATG------------------------------------------------------------------------------------------------------AGGCTCTTCCACATCCTGCTGCTGCCTCTCTGCCTGCTCTTCGCCCAG---GTGGGCCCAGGT------------------------------------------------------------------------GCTGGCCTCCTCGCGAGTCTGTTACACAGGAGTCCA------------------GAATACATATGTGCCAAAAAGGGGGGGACCTGCAACTTCTCCCCATGCCCACTCTACACCAAGCACTTGGGCTACTGCTACAGAGGGAAGGCCAAGTGCTGCCTC
>Mylu-DEFB1 NW_005871788.1(133953...136610)
ATG------------------------------------------------------------------------------------------------------AGGCTCCTCCACATCCTGCTGCTGCCTCTCTGCCTGCTCTTCGCCCAG---GTGGGCCCAGGT------------------------------------------------------------------------GCTGGCCTCCTCATGAGTCTGGGCAAAAAGGTGGAGAAAAAAAAAGAAAGCCAAGAAGACAAATGCGTCCTTATGGGGGGCGTCTGCAGCTTCATCCGATGCTCACAACCCTCTCAGAACGTTGGCTACTGCTACCAAGGGAGGGCCAGGTGCTGCCTC
>Roae-DEFB1 NW_015495285.1(433644...443596)
ATG------------------------------------------------------------------------------------------------------AGGGTCCTCCACTGCCTGCTGCTG---CTCTGCCTCCTCTCCGCCCAG---ATGCCCACAGGC------------------------------------------------------------------------GCTGGCCTTCTTGCGAATCTAATCCCGAGGTATCCT------------------GAATACACATGCATCAAGAAAGGAGGAACCTGCAACTATTCTCCGTGCCCGCGTGGCACCAAGATCGACGGCCGCTGTTACAGGAACAAGGCCAAGTGCTGCGTC
>Ptva-DEFB1 NW_011889158.1(738283...748625)
ATG------------------------------------------------------------------------------------------------------AGGGTTCTCTACTTTCTGCTGCTA---CTCTGCCTCCTCTTCTCCCCA---GGTGAGCTCGGGGAGCTCTGC---------------------------------------------------------------GTTAGCCTTCTTGCGAGTCTCTCCTCGAGGTATCCT------------------GAATACACATGCGCCAAAAAAGGAGGAACCTGTCACTTTTCTTCCTGCCCACGCTACACTAAAATCGACGGCACCTGTTACAGAAGGAAGGCCAAGTGCTGCGTC
>Eqfeca-DEFB1 NW_001867398.1(33744900...33758728)
ATG------------------------------------------------------------------------------------------------------AGGGCACCCTACTTTCTGCTGCTGACCCTCTGCCTCTTCTGCTGCCAG---ATGTCCTCAGGT------------------------------------------------------------------------GTCGGCTATCTCACGGGTCTCGGCCACAGGTCTGAC------------------CATTACATCTGTGCCAGGAGTGGCGGCACCTGTCACTTCTCCTCTTGCCCGCTCTTCACCAAGATTGAGGGCACTTGTTACGGCGGGAAGGCCAAGTGCTGCCTC
>Cesisi-DEFB1 NW_004454248.1(1523979...1537260)
ATG------------------------------------------------------------------------------------------------------AGGGCTCCCTACTTGCTGCTGCTGACTTTCTGCCTCCTCTTCTCCCAA---GTGTCCTCAGGT------------------------------------------------------------------------GTCAGCTATCTGACGGCTCTCGGCCACAGGTCTGAC------------------CACTACATCTGTGCCAGGAATGGTGGCACCTGTCACTACTCTTCGTGCCCTCTCTTCACCAAGATTGAAGGCACCTGTTACGGCGGGAAGGCCAAGTGCTGCCTC
>Ereu-DEFB1 NW_006803992.1(888900...905497)
ATG------------------------------------------------------------------------------------------------------AAGATCCTCTACTGTCTGCTGCTAGTTGTCTCTCTGTTCTTCCACCAG---GCCACCTCAGGC---------------------------------------------------------------------------ACCAGCCTCACGGTTCCTGGTCGGAGGTCAGAC------------------CACTACATCTGTGCCAGGAGAGGAGGCACCTGCAACTATTCCCAATGCCCGCTCTTCACCAAAATTCAAGGCACCTGCTATAATGGGAAAGCCAAGTGCTGC---
>Maja-DEFB1 NW_016548189.1(315180...323010)
ATG------------------------------------------------------------------------------------------------------AGGGTGCCCTGCTTTCTGCTGCTGACGCTCTGCCTGCTCTTCGCCCAC---CTGGCCCCAGGT------------------------------------------------------------------------GTTGGCTATCTTACTGGCCTTGGCCAGCGGTCTGAC------------------CACTACATATGCGCCCGGAAAGGAGGGACCTGCAACTTCTCCCCTTGCCCACTCTTCACCAGGATCGAAGGCACTTGCTACAGTGGGAAAGCCAAGTGCTGCCTC
>Oraf-DEFB1 NW_006922403.1(759403...779898)
ATG------------------------------------------------------------------------------------------------------AGGATTCTCTATTTTCTTCTGATCGCTCTGTGTTTGCTCTTCACCCCA---GTTGCCCCAGAT------------------------------------------------------------------------------------------GTTGGCCACAGGTCTGAC------------------CATTACAAATGTGCCACCAAAGGAGGAACCTGTAACTATTCTCGTTGCCCACGCAATAACAGATTAGAAGGCACTTGTTACGGTGGAAAAGCCAAGTGCTGCATC
>Ecte-DEFB1 NW_004558728.1(21906990...21927251)
ATG------------------------------------------------------------------------------------------------------AGGATTCTCTATTTTCTCCTGATCACACTCTGCTTCCTTCTCTCCCCA---GTTTCCTCAGTT---------------------------------------------------------------------------------CTTACAGAGGTAGGCCGGAGGTATGAC------------------CATTACAGATGTGTCAACAATGGAGGAACCTGTCACTATTCCCTTTGCCCACTCTTCAGCGAAGTTAAAGGCACTTGCTACAATGGGAAAGCCAAGTGCTGCATG
>Eled-DEFB1 NW_006399904.1(7570971...7588547)
ATG------------------------------------------------------------------------------------------------------AACACTCCCTATTTACTTCTGATGACTGTCTGCTTGCTTTTCTGCCTGAACACAGCCACAGGT------------------------------------------------------------------------------------------CTCGGCCACAGGTATGAC------------------CAGTTTGTATGTGCTGACAAAGGAGGAACCTGTAACTACTCTCCTTGCCCGAGCTACAGCAAAATGGAGGGCACCTGTTACAACGGCAAGGCCAAGTGCTGCATC
>Dano-DEFB1 NW_004483522.1(65930...76394)
ATG------------------------------------------------------------------------------------------------------AGGATTCTGTGTCTTCTTCTGCTGCCCCTTTGCCTGCTCGTCTCCCAG---ATTGCTCCAGGC------------------------------------------------------------------------------------------ATTGGCCAGAGGTCTGAC------------------CAGTACCGATGTGTCTACAAAGGAGGAACGTGTAACTTTTCCCCTTGCCCACTCTTTAACAGAATTGAAGGCACTTGTTACAATAAGAGGGCCAAGTGCTGCATC
>Hosa-DEFB1 NC_000008.11(6870684...6877857)
ATG------------------------------------------------------------------------------------------------------AGAACTTCCTACCTTCTGCTGTTTACTCTCTGCTTACTTTTGTCTGAG---ATGGCCTCAGGT------------------------------------------------------------------------GGTAACTTTCTCACAGGCCTTGGCCACAGATCTGAT------------------CATTACAATTGCGTCAGCAGTGGAGGGCAATGTCTCTATTCTGCCTGCCCGATCTTTACCAAAATTCAAGGCACCTGTTACAGAGGGAAGGCCAAGTGCTGCAAG
>Gogo-DEFB1 NC_018432.2(6656765...6663897)
ATG------------------------------------------------------------------------------------------------------AGAACTTCCTACCTTCTGCTGTTTACTCTCTGCTTACTTTTGTCTGAG---ATAGCCTCAGGT------------------------------------------------------------------------GGTAACTTTCTCACAGGTCTTGGCCACAGATCTGAT------------------CATTACAATTGCGTCAGCAGTGGAGGGCAATGTCTCTATTCCGCCTGCCCGATCTTTACCAAAATTCAAGGCACCTGTTACGGAGGGAAGGCCAAGTGCTGCAAG
>Popy-DEFB1 NC_012599.1(7114541...7121732)
ATG------------------------------------------------------------------------------------------------------AGAACTTCCTACTTTCTGCTGTTTACTCTCTGCTTACTTTTGTCTGAG---ATGGCCTCAGGT------------------------------------------------------------------------GGTAACTTTCTCACAGGTCTTGGCCACAGATCTGAC------------------CATTACAATTGCGTCAGGAGTGGAGGGCAATGTCTCTATTCCGCCTGCCCAGTCTTTACCAAAACTCAAGGCACCTGTTACAAAGGGAAGGCCAAGTGCTGCAAG
>Nole-DEFB1 NC_019819.1(145382497...145389619)
ATG------------------------------------------------------------------------------------------------------AGAACTTCCTACCTTCTGCTGTTTACTCTCTGCTTACTTTTGTCTGAG---ATGGCCTCAGGT------------------------------------------------------------------------GATAACTTTCTCACAGGTCTTGGCCACAGATCTGAC------------------CATTACAACTGCGTCAGGAGTGGAGGGCAATGTCTCTATTCTGCCTGCCCAATCTATACCAAAATTCAAGGCACCTGTTACCAAGGAAAGGCCAAGTGCTGCAAG
>Paan-DEFB1 NC_018159.1(6522403...6530810)
ATG------------------------------------------------------------------------------------------------------AGAACTTCCTACCTTCTGCTGTTTACTCTCTGCTTACTCTTGTCTGAG---ATGGCCTCAGGC------------------------------------------------------------------------GATAACTTTCTCACAGGTCTTGGCCACAGATCTGAC------------------CATTACAACTGCGTCAGGAGTGGAGGGCAATGTCTCTATTCCGCCTGCCCAATCTATACCAGAATTCAAGGCACCTGTTACCACGGGAAGGCCAAGTGCTGCAAG
>Chsa-DEFB1 NC_023649.1(6643845...6651346)
ATG------------------------------------------------------------------------------------------------------AGAACTTCCTACCTTTTGCTGTTTACTCTCTGCTTACTCTTGTCTGAG---ATGGCCTCAGGC------------------------------------------------------------------------GATAACTTTCTCACAGGTCTTGGCCACAGATCTGAC------------------CATTACAACTGCGTCAGGAGTGGAGGGCAATGTCTCTATTCTGCCTGCCCAATCTATACCAAAATTCAAGGCACCTGTTACCACGGGAAAGCCAAGTGCTGCAAG
>Caja-DEFB1 NC_013908.1(6185406...6194957)
ATG------------------------------------------------------------------------------------------------------AGAACTTCCTACCTTCTGCTGTTTACTCTCTGCTTAGTTTTGTGTGAC---ATGGCTTCAGGT------------------------------------------------------------------------GACACCTTTCTCACAGGTCTTGGCCACAGATCTGAC------------------CATTACAATTGTGTCAAGGGTGGAGGGCAATGTCTGTATTCCGCCTGCCCCATCTACACCAGAGTTCAAGGCACCTGTTACGGTGGGAAGGCCAAGTGCTGCAAG
>Aona-DEFB1 NW_012171979.1(2071095...2080096)
ATG------------------------------------------------------------------------------------------------------AGAACTTCCTACCTTCTGCTGTTTACTCTCTGCTTAGTTTTGTGTGAC---ATGGCTTCAGGT------------------------------------------------------------------------GACACCTTTCTCACAGGTCTTGGCTACAGATCTGAC------------------CATTACACTTGTGTCAAGGGTGGAGGGCAATGTCTCTATTCCGCCTGCCCAATCTATACCAAAGTTCAAGGCACCTGTTATGGTGGGAAGGCCAAGTGCTGCAAG
>Casy-DEFB1 NW_007091482.1(12149...17327)
ATG------------------------------------------------------------------------------------------------------GAGACCCCCTACCTTCTGCTGTTGACTGTCTGCTTGCTCTTCTCCCAG---ATGAACTCAGGT------------------------------------------------------------------------GCTGGCACTCTTACCTATCCTGGCCAAAGATCTGAT------------------GGTTACAATTGCGTCAAGGGTGGAGGAACCTGTCACTACTCCCCATGCCCAATCTATAAAAAAATTGAAGGCACCTGTTATGGTGGGAAGGCCAAGTGCTGC---
>Tuch-DEFB1 NW_006203943.1(55746...74848)
ATG------------------------------------------------------------------------------------------------------AAGCTGCTCTGC---CTTCTGCTGACCCTCTGCTTACTGTCCTTCCAG---ATCACCCCAGGT---------------------------------------------------------------GTCATTGCAGGTATGAGCCTTACAGGTCTGGGCCACAGATCTGAT------------------CATTATCTATGCGTCAAAAATGAAGGAATATGTCTCTACTCCTCTTGTCCAAGCTATACCAAAATTGAAGGCACCTGTTATGGTGGGAAGGCCAAGTGCTGCAAG
>Mumu-Defb1 NC_000074.6(21776652...21794570)
ATG------------------------------------------------------------------------------------------------------AAAACTCATTACTTTCTCCTGGTGATGATATGTTTTCTTTTCTCCCAG---ATGGAGCCAGGT------------------------------------------------------------------------GTTGGCATTCTCACAAGTCTTGGACGAAGAACAGAT------------------CAATACAAATGCCTTCAACATGGAGGATTCTGTCTCCGCTCCAGCTGCCCATCTAATACCAAACTACAGGGAACCTGTAAACCAGATAAGCCCAACTGTTGTAAG
>Spga-DEFB1 NW_008350011.1(106527...119940)
ATG------------------------------------------------------------------------------------------------------AAAACGCATTACGTTCTGCTGGTGATGTTATGT---CTCTTCTCCCAG---ATGGAGCCAGCT------------------------------------------------------------------------CCTGGTATTCTCACAAGTCTTGGACGCAGAACAGAA------------------CAGTACCAATGCCTCAGAAATGGAGGATTCTGTCTCCATTCCAGTTGCCCTTCCAATACCAGACTCCTGGGCACCTGTAAACCAGACAAGCCCCACTGCTGTATG
>Crgr-DEFB1 NW_003613845.1(88438...103700)
ATG------------------------------------------------------------------------------------------------------AAAACTCATTACTTTCTCCTGGTGATAGTTTTT---CTCTTCTCCCAG---ATGGATCCAGGT------------------------------------------------------------------------GCTGGTATTCTCACAAGTCTTGGACGCAGAACAGAC------------------CAATACCGATGCCTCCAGCATGGAGGATTCTGTCTCCGCTCCAGTTGCCCTTCCCATACCAGGCAACAGGGAACCTGTAAACCAGATAAGCCCAACTGCTGTAGG
>Mama-DEFB1 NW_015351304.1(337788...348823)
ATG------------------------------------------------------------------------------------------------------AGGTTTCACTACATCTTGGTGCTGATTTTGTCTTTACTCTTCTCGCAG---ATCAACCCAGGT------------------------------------------------------------------------GCTGGTCTCCTCACAGGTCTCGGCCACAGATCAGAT------------------CACTACATGTGCGTCAGGAATGGAGGATTCTGTCTCTATTCGTCCTGCCCCGTGGATACCAAAATTACTGGCACCTGTTACCACGGACGCGCAAAATGCTGTAGC
>Hegl-DEFB1 NW_004624861.1(4710771...4718560)
ATG------------------------------------------------------------------------------------------------------AGGACCCACTGCCTGCTGCTGCTCACCATCTGCTTCCTCTCCTTCCAC---ACGGCCCCAGGG---------------------------------------------------------------------------GCTGGTCTCACAAGTCTTGGCCACCGACCAGAC------------------CACTACCAATGTGTGAAGAATGGGGGATTCTGTCTCTACTCTGCCTGCCCCGTGTACTCCAAAATTGTCGGCACCTGCTACAGTGGGAAGGCCAAGTGCTGCACC
>Fuda-DEFB1 NW_011044511.1(4242597...4249316)
ATG------------------------------------------------------------------------------------------------------GGGACCCACTGCCTGCTGCTGCTCACCCTCTGCTTCCTCTCCTTCCAG---ATGGCCCCAGGG---------------------------------------------------------------------------CGAGGGCTCACGAGTCTTGGCCACAGACCAGAC------------------CATTACCAGTGTGTGAAGAATGGGGGATTCTGTCTCTACTCCTCTTGCCCCATGTACTCCAGCATCATCGGCACCTGCTACAAAGGGAAAGCCAAGTGCTGCGCC
>Capo-DEFB1 NT_176418.1(67362397...67370477)
ATG------------------------------------------------------------------------------------------------------AGGACCCACTGCCTGCTGCTGCTCGCCTTCTGCTTCCTCTTCTGCCAG---ATGGCCCCAGGT---------------------------------------------------------------------------ACCGCTCTCACAAGTCTCGGCCACAGATCGGAC------------------CATTACCAGTGTGTGAGGAACGGAGGGTTCTGTTTGTACTCTGCTTGTCCCATGTTTTCCAAAGTCGTTGGCACCTGCTACAACGGGAAGGCGAAGTGCTGCACC
>Ocdu-DEFB1 NW_004524731.1(918423...928918)
ATG------------------------------------------------------------------------------------------------------AGGATCCACTGCCTGCTGCTGCTCGCCTTCTGCTTACTCTCCTGCCCA---ATCACCCCAGGT---------------------------------------------------------------------------GCCAGCCTCACAGGTCTTGGCCACAGAGCAGAC------------------CATTACCAGTGCGTGAAGAATGGAGGGTTCTGCCTCTACTCCGCTTGCCCCACATACTCCAGAATTGTGGGCACCTGCTACAACGGGAAGGCGAAGTGCTGCACC
>Aime-DEFB103 GL194420.1(96479...97646)
ATGAGGATCTATTACCTTCTCCTCCTGTTGCCGTTGCTGTTCTTGATGCCTGTTCCAGGA------AACGGAGGGATTATAAACACCCTGCAGAGGTATTACTGCCAAATAAGGGGTGGCCGGTGCGCCCTGGTCAGCTGCCTGCCGCGGGAGGAGCAGATAGGCCGCTGCTCTTCCGGGGGCCGCAAGTGCTGCCGAAGAAAGAAA
>Urma-DEFB103 NW_003219370.1(96479...97646)
ATGAGGATCTATTACCTTCTCCTCCTGTTGCCGTTGCTGTTCTTGATGCCCGTTCCAGGA------CACGGAGGGATTATAAACACGCTGCAGAGGTATTACTGCCGAATAAGGGGTGGCCGGTGCGCCCTGGTCAGCTGCCTGCCGCGGGAGGAGCAGATCGGCCGCTGCTCTTCCGGGGGCCGCAAGTGCTGCCGAAGAAAGAAA
>Calufa-DEFB103 NC_006598.3(58965214...58977245)
ATGAGGATCTATTACCTTCTCCTCCTGTTGCCCTTGCTGTTCTTGATGCCTGTTCCAGGA------AATGGGGGAATTATAAATACCCTGCAGAGGTATTATTGCAGAATAAGGAGCGGTCGGTGCGCCTTGCTGAGCTGCCTGCCAAAGGAGGAGCAGATAGGCCGCTGTTCTTCCACTGGCCGAAAATGCTGCCGAAGAAAGAAA
>Lewe-DEFB103 NW_006383754.1(100428...101792)
ATGAGGATCTGTTACCTTCTCCTCCTGTTGCCCTTCCTGTTCTTGATGCCCGTTCCAGGA------AATGGAGGAATTATAAATACCCTGCAGAGGTATTATTGCAGAATAAGGAGCGGTCGGTGCGCTGTGCTTAGCTGCCTGCCAAAGGAGGAGCAGATAGGCCGCTGTTCTTCCGCGGGCCGAAAATGCTGCCGAAGAAAGAAA
>Feca-DEFB4 NC_018726.2(6921524...6922684)
ATGAGAATCTATTATCTCCTCTTCGTGTTGCCCTTCCTGTTCTTGATGCCTGTTCCAGGA------AATGGAGGAATTATAAGCCTCCTGCAGAAGCAGTTTTGCAGTTTGAGAAGCGGCCGGTGCGCTCTGCTAACCTGCCTTCCAAAGGAGGAGCAAATCGGCCGATGCTCTCTCAGCGGCCGAAAGTGCTGCCGAAGAAAGAAA
>Odro-DEFB4 NW_004450527.1(1577202...1578311)
ATGAGGATCTGTTACCTTCTCCTCCTGTTGCCCTTCCTGTTTTTGATGCCCGTTCCAGGA------AATGGAGGAATTATAAATACCCTGCAGAGGTATTACTGCAGAATAAGGAGTGGTCGGTGCGCTTTGCTTAGCTGCCTTCCAAAGGAGGAGCAGATAGGCCGCTGTTCTTCCGCGGGCCGAAAATGCTGCCGAAGAAAGAAA
>Acju-DEFB4 NW_015131286.1(2370286...2371299)
ATGAGAATCTATTATCTCCTCTTCGTGTTGCCCTTCCTGTTCTTGATGCCTGTTCCAGGA------AATGGAGGAATTATAAGCCTCCTGCAGAAGCAGTTTTGCAGTTTGAGAAGCGGCAGGGGCGCTCTGCTAACCTGCCTTCCAAAGGAGGAGCAAATCGGCCGATGCTCTCTCAGCGGCCGAAAGTGCTGCCGAAGAAAGAAA
>Mupufu-DEFB103 NW_004569265.1(76238...77302)
ATGAGGATCTATTACCTTCTTCTCCTGTTGCCCTTTCTGTTCTTGATGCCTGCTCCAGGG------AACGGAGGAATTGTAAATACCCTGCAGAGGTATTATTGCCGAATAAGGAGCGGGCGGTGTGCCGTGCTTAGCTGTCTGCCAAAGGAGGAGCAGATAGGCCGCTGTTCTTCCTCGGGCCGAAAATGCTGCCGAAGAAAGAAA
>Eqfeca-DEFB103 NW_007683294.1(933...1633)
ATGAGGATCCATTTCCTTCTCTTCGCATTGCTCTTTCTGTTCCTGATGCCTGTTCCAGGA------AATGGAGGAATAATAAATATGTTACAAAAATCTTATTGCAAAATAAGAAAGGGCCGGTGTGCTTTGCTTGGCTGCCTTCCAAAGGAGGAACAGATAGGCAGCTGTTCTGTGAGTGGCCGAAAATGCTGCCGGAAAAAGAAA
>Cesisi-DEFB103 NW_004454248.1(1028364...1028957)
ATGAGGATCCATTACCTTCTCTTTGCATTGCTCTTTGTGTTCTTGTTGCCTGTTCCAGGA------AATGGAGGAATCATCAATGCATTACAAAGGTATTACTGCAAAATAAGAAACGGCCGGTGTGCTGTGTTTGGCTGCCTTCCAAAGGAGGAACAGATAGGCCACTGTTCTCGGGGAGGCCGAAAATGCTGCCGAAAAAAGAAA
>Myca-DEFB103 NW_015504748.1(3577449...3578769)
ATGAGGATCTGCTACCTGGCCTTGGCCCTGCTGCTCCTGTGCCTGCTGCCGGTCCCAGGC------AATGCAGGACTCATAAGCTCCGTGCAGAGGTATTTTTGCAGGATTAGAAGTGGCCGCTGCGCACTGACCAGCTGCCTCCCGAAGGAGGAGCACATAGGCAACTGCTCCCTGGGCGGCCGGAAATGCTGCCGGCGAAGGAAG
>Epfu-DEFB103 NW_007371029.1(187465...188552)
ATGAGGATCTCTTACCTGGTCTTTGGGTTGCTGCTCCTGTGCCTGGTGCCTGCTCCAGGA------AACGGAGGGATCATAAGCACAGTGCAGAGGTACTTTTGCAAAGTGAGGAGTGGCCGCTGCGCCTTGGTGAGCTGCCTCCCCAAGGAGGAGCACATAGGCAGCTGCTCGATCAGCGGCCGGAAGTGCTGCCGGAGGAGGAAG
>Mylu-DEFB103 NW_005871788.1(285397...286474)
ATGAGGATCTATTACCTGGTCTTTGGGTTGCTGCTCCTGTGCCTGGTGCCTGCTCCAGGC------AATGGAGGGATCATAAGCACAGTGCAGAGGTACTTTTGCAAAGTGAGGAGTGGCCGCTGCGCCTTGGTGAGCTGCCTCCCTAAGGAGGAGCACATAGGCAGCTGCTCGCTCACTGGCCGGAAGTGCTGCCGGAGGAGGAAG
>Ptal-DEFB103 NW_006437828.1(10731315...10732168)
ATGAGGATCTACCACCTGGCCTTGGCATTGCTGCTCTTGTTTTTGGTGCCTGTTCCAGGA------AATGGGGGGATCATAAGCTCATTACAGAGGTCCTACTGCAAGATCAGGAGCGGCCGCTGCGCCGTGCTCAGCTGCCTCCCCAAGGAAGAGCAGATAGGCACCTGCTCCCTCCGCGGCCGGAAATGCTGCCGGAAAAAGAAA
>Ptva-DEFB103 NW_011889098.1(914479...915294)
ATGAGGATCTATCACCTGGCCTTGGCATTGCTGCTCTTGTTTTTGGTGCCTGTTCCAGGA------AATGGGGGGATCATAAGCTCATTACAGAGGTCCTACTGCAAGATCAGGAGCGGCCGCTGCGCCGTGCTCAGCTGCCTCCCCAAGGAAGAGCAGATAGGCACCTGCTCCCTCCGCGGCCGGAAATGCTGCCGAAAAAAGAAA
>Roae-DEFB103 NW_015495285.1(499846...500710)
ATGAGGACCTGCCACCTGGCCCTGGTGCTGCTGCTCCTGTTCTTGGTGCCTGCTCCAGGA------CACGGGGGCATCATAGGCACGTTGCAGAGGTCCTTCTGCAAGATCAGGAGCGGCCGCTGTGCCGTGCTCAGCTGCCTCCCCAAGGAGGAGCAGATAGGCACCTGCTCTCTGCGCGGCCGGAAATGCTGCCGGAAAAAGAAA
>Ovar-DEFB103 NC_019483.2(5748391...5749275)
ATGAGGCTCTACTACCTTCTCTTTGCGTTGCTCTTCTTGTTCTTGCTGCCTGTTCCAGGC------AATGGCGGCATCATAAGCGGGTTACGAAAGTATTATTGCAAAATAAGAAGCGGCCGGTGTGCTCTGATTGGCTGCCTTCCAAAGGAGGAAGAGATAGGCCGCTGTTCCCTGACTGGCCGAAAATGCTGCCGGAAGAAGAAA
>Bota-DEFB103B AC_000184.1(4898525...4900118)
ATGAGGCTCTACTACCTTCTCTTTGCGTTGCTCTTCTTGTTCTTGCTGCCTGTTCCAGGC------AACGGCGGCATCATAAGCGGGTTACAAAGGTATTATTGCAAAATAAGAAGCGGCCGGTGTGCTCTGATTGGCTGCCTTCCAAAGGAGGAACAGATAGGCCGCTGTTCACTGAGTGGCCGAAAATGCTGCCGGAAGAAGAAA
>Bota-DEFB103A AC_000184.1(5624615...5625557)
ATGAGGCTCTACTACCTTCTCTTTGCATTGCTCTTCTTGTTCTTGCTGCCTGTTCCAGGC------AATGGCAACATCATAAGTGGGTTACAAAAGTATTATTGCAAAATAAGAAGCGGCCAGTGTGCTCTGATTGGCTGTCTTCCAAAGGAGGAACAGATAGACTGCTGTTCCCTGAGGGGCCGAAAATGCTGCCGGAAGAAGAAA
>Cafe-DEFB103 NW_011513270.1(16362164...16363001)
ATGAGGATCCGCTGCCTCCTCTTCGCCCTGCTCTTCCTGTTCTTGCTGCCTGTTCCAGGT------AATGGACGCATCATAAACAAGTTACAGAAGTATTATTGCAAAATCAGAAGCGGCCGCTGCGCTGTGCTTGGCTGCCTCCCAAAGGAGGAACAGATAGGCCGCTGCTCTCTGAGTGGCCGAAAATGCTGCCGCAAGAAG---
>Susc-DEFB103 NC_010457.5(38064252...38065380)
ATGAGGATCCACTACCTTCTCTTTGCCTTGCTCTTCTTGTTCCTGATGCCTCTTCCAGGT------AATGGAAGAATCATAAATACATTACAAAGGTATTATTGCAAAATAAGACGCGGCCGCTGTGCTGTGCTTGGCTGCCTTCCAAAAGAGGAACAGATAGGTAGCTGTTCTGTGAGTGGCCGAAAATGCTGCCGAAAGAGGAAA
>Tutr-DEFB103 NW_017844527.1(5927567...5928429)
ATGAGGGTCTACTACCTTCTCTTCGTGTTGTTCTTCTTGTTCTTGCTGCCTGTTTCAGGC------AGTGGAACAATCGTAAATATATTACAAAAGTATTATTGCAGAGTGAGAGGCGGCCGGTGTGCTCTGTTTGGCTGTCTTCCGAGGGAGATACCCTTAGGCCTTTGTTCCCACAGTGGTCGAAAATGCTGCCGAAGGGAGAGA
>Oror-DEFB103 NW_004438549.1(594008...594870)
ATGAGGGTCTACTACTTTCTCTTTGTGTTGTTCTTCTTGTTCTTGCTGCCTGTTTCAGGC------AGTGGAAGAATCGTAAATATATTACAAAAGTATTATTGCAGAATGAGAGGCGGCCGGTGTGCTCTGTTTGGCTGTCTTCCGAGGGAGATACCCTTAGGCCTTTGTTCCCACAGTGGTCGAAAGTGCTGCCGAAGGGAGAGA
>Live-DEFB103 NW_006773710.1(99031...99899)
ATGAGGGTCTACTACCTTCTCTTTGCATTGTTCCTCTTGTTCTTGCTGCCTGTTCCAGGC------AGTGGAGGAGTCATAAATATATTACAAAAGTATTATTGCAAAATCAGAGGCGGCCGGTGTGCTCTGTTTGGCTGCCTTCCATGGGAGATACCCTTAGGCCGTTGTTCCCAGAGTGGTCGAAAATGCTGCCGAAGGAAGAAA
>Phma-DEFB103 NW_006724246.1(791873...792734)
ATGAGGCTCTACTACCTTCTCTTGGCAGTGCTCTTCTTGTTCTTGCTGCCTGTTTCAGGC------ACTGGAGGAATCATAAATATACTACAAAGGTATTATTGCAGAATAAGAGGCGGCCGGTGTGCTCTGTTTGGCTGCCTTCCATGGGAGATACCCTCAGGCCGTTGTTCCAGCAGTGGTCGAAAATGCTGCCAAAAGAAA---
>Baac-DEFB103 NW_006729679.1(5960025...5960886)
ATGAGGGTCTACTACCTTCTCTTTGCATTGGTCTTCTTGTTCTTGCTGCCTCTTCCAGGC------AGTGGAGGAATCATAAATATATTACAAAAGTATTATTGCAAAATAAGGGGTGGCCGGTGTGCTCTGTTTGGCTGCCTTCCATGGGAGACATCCTCAGGCCGTTGTTCCCAGAGTGGTCGAAAATGCTGCCTAAGGAGAAAA
>Hosa-DEFB103 NT_187570.1(112058...113201)
ATGAGGATCCATTATCTTCTGTTTGCTTTGCTCTTCCTGTTTTTGGTGCCTGTTCCAGGT------CATGGAGGAATCATAAACACATTACAGAAATATTATTGCAGAGTCAGAGGCGGCCGGTGTGCTGTGCTCAGCTGCCTTCCAAAGGAGGAACAGATCGGCAAGTGCTCGACGCGTGGCCGAAAATGCTGCCGAAGAAAGAAA
>Gogo-DEFB103 NC_018432.2(7030212...7031361)
ATGAGGATCCATTATCTCCTGTTTACTTTGCTCTTCCTGTTTTTGGTGCCTGTTCCAGGT------CATGGAGGAATCATAAACACATTACAGAAATATTATTGCAGAGTCAGAGGCGGCCGGTGTGCTGTGCTCAGCTGCCTTCCAAAGGAGGAACAGATTGGCAAGTGCTCGACGCGTGGCCGAAAATGCTGCCGAAGAAAGAAA
>Popy-DEFB103 NW_002882443.1(167585...168738)
ATGAGGATCCATTATCTTCTGTTTGCTTTGCTCTTCCTGTTTTTGGTGCCTGTTCCAGGT------CATGGAGGAATCATAAACACATTACAGAAATATTATTGCAGAGTCAGAGGCGGCCGGTGTGCTGTGCTCAGCTGCCTTCCAAAGGAGGAACAGATTGGCAAGTGTTCGACACGTGGCCGAAAATGCTGCCGAAGAAAGAAA
>Nole-DEFB103 NC_019819.1(140955435...140956578)
ATGAGGATCCATTATCTTCTGTTTGCTTTGCTCTTCCTGTTTTTGGTGCCTGTTCCAGGT------CATGGAGGAATCATAAACACATTACAGAAATATTATTGCAGAGTCAGAGGCGGCCGGTGTGCTGTGCTCAGCTGCCTTCCAAAGGAGGAACAGATTGGCAAGTGTTCGACGCGTGGCCGAAAATGCTGCCGAAGAAAGAAA
>Sabo-DEFB103 NW_003943823.1(753234...754091)
ATGAGGATCCATTACCTTCTGTTTGCTTTGCTCTTCCTGTTTTTGGTGCCTGTTCCAGGC------CATGGAGGAATCATAAACACGTTACAGAAATATTACTGCCGAGTCAGAGGCGGCCGGTGTGCTGTGCTCAGCTGCCTTCCAAAGGAGGAACAGATTGGCAAGTGCTCGACGCGTGGCCGAAAGTGCTGCCGAAGAAAGAAA
>Aona-DEFB103 NW_012171979.1(1770612...1771476)
ATGAGGATCCATTATCTTCTGTTTGCTTTGCTCTTCCTGTTTTTGGTGCCTGTTCCAGGC------CATGGAGGAATCATAAACGCATTACAGAAATATTATTGCCGAGTCAGAGGCGGCCGGTGTGCTGTGCTCAGCTGCCTTCCAAAGGAGGAACAGATTGGCAAGTGCTCGACGCGTGGCCGAAAATGCTGCCGAAGAAAGAAA
>Paan-DEFB103 NC_018159.1(6665999...6667165)
ATGAGGATCCATTATCTTCTGTTTGCTTTGCTCTTCTTGTTTTTGGTGCCCGCTCCAGGT------CATGGAGGGATCATAAACACACTGCAGAAATATTATTGCAGAGTCAGAGGTGGCCGGTGTGCTGTGCTCAGCTGCCTGCCAAAGGAGGAACAGATTGGCAAGTGCTCGACACGTGGCCGAAAATGCTGTCGAAGAAAGAAG
>Mamu-DEFB103 NW_014805083.1(41450...42617)
ATGAGGATCCATTATCTTCTGTTTGCTTTGCTCTTCTTGTTTTTGGTGCCTGTTCCAGGT------CATGGAGGAATCATAAACACATTGCAGAAATATTATTGCAGAGTCAGAGGTGGCCGGTGTGCTGTGCTCAGCTGCCTTCCAAAGGAGGAACAGATTGGCAAGTGCTCGACACGTGGCCGAAAATGCTGTCGAAGAAAGAAG
>Ocpr-DEFB103 NW_004535480.1(11955731...11957190)
ATGCGGATCCATTACCTCCTGTTTGCCCTGCTCTTCCTCTGCTTGGTGCCTGTTCCGGGC------AATGGAGGGATCATAAGTGCGGCACAAAAATATCACTGCAAGTTGAGAAGGGGTCGATGTGCTGTGCTCGGCTGCCTGCCCAAGGAGGAGCAGATCGGCACCTGTTCTCTGAGTGGCCGAAAGTGCTGCCGAAGAAAGAAA
>Orcu-DEFB103 NW_003159544.1(212245...213537)
ATGAGGATCCATTATCTCCTGTTTGCATTACTCTTCCTATTCTTGGTGCCTGTTCCAGGC------AATGGAGGACTCATAAATGCAGCACATAAATATTACTGCAAGCTAAGAAGGGGCCGATGTGCTTTGCTTAGCTGCCTTCCAAAGGAGGAACAGATTGGCCGTTGTTCTCTGCGTGGCCGAAAGTGCTGCCGAACAAAGAAA
>Mumu-Defb103 NC_000074.6(19194357...19195209)
ATGAGGCTTCATTATCTGCTATTTGTATTCCTCATCTTGTTCTTGGTGCCTGCTCCAGGG------GACGCATTCCTACCAAAAACCCTCCGAAAATTTTTCTGCAGAATAAGAGGTGGCCGGTGTGCTGTACTTAACTGCCTTGGAAAGGAAGAACAAATAGGTCGATGTTCTAATAGCGGTCGAAAATGCTGCCGAAAGAAGAAG
>Mioc-DEFB14 NW_004949086.1(105270...106163)
ATGAAGCTCCATTATCTGCTATTTGCATTCCTCATCTTGTTCTTGGTGCCTGCTCCAGGC------GATGCATTTATCCATAAAACCCTCCGAAAAATATACTGCAAAATAAGAGGCGGCCGGTGTGCTCTGTTTAACTGTATTAAAACAGAAGAACAAATAGGCCGGTGTTCTAAAAGAGGTCGGAAATGCTGCCGGAATAAG---
>Spga-DEFB103 NW_008327258.1(50266...51080)
ATGAGGCTCCACTACTTCTTATTGGCATTCTTCCTCTTGTTCTTGGTGCCTGCTCCAGGT------GATGGATTCTTTATGAACAGCATCCGTAAAGCCTTCTGCAAAGTCAGGGGTGGCCGGTGTGCTGTGCTCAAGTGCCTTAAAAAGGAGGATCACATAGGATTTTGTGCTCACAAAGGCCGGAAATGCTGTAGGAGAAAG---
>Jaja-DEFB103 NW_004504553.1(145090...146081)
ATGAGGATCCATTATCTCCTATTTGCATTGCTCTTCTTGTTCTTGGTTCCTGTTCCAGGT------GATGGATTCCTCTTCAACTCCCTAAGAAAATTCTACTGCAAAGTCAGAGGTGGCCGGTGTGCTGTGCTCAGCTGCCTTCCAAGGGAGAAGCAGATAGGTTCCTGTAGTTCCAAAGGTCGAAAATGCTGCCAAAGGAAGAAA
>Fuda-DEFB1like NW_011043248.1(141632...142626)
ATGAGGCTCCATCAGCTCCTGTTTGCGCTGCTCTTCCTGTTCGTGGTGCCTGCTCCAGGT------GAAGGAGGGCTCATAAACGCAGTGCAGAGATACTTTTGCAGAGTGAGAGGCGGCCGCTGCGCTGCGCTGACCTGCCTTCCCCGGGAGACCCAGATAGGCCACTGCTCCCTCAAGGGCCGGAAATGCTGCCGAAGAAAG---
>Hegl-DEFB1like NW_004625012.1(86520...87434)
ATGAGGATCCATTATCTCCTGTTTGCGCTGCTCTTCCTGTTCTTGATGCCTGCTCCAGGT------GAAGGAGGGCTCATAAACACAGTGCAGAGATACTTCTGCAGGGTGAGAGGCGGCCGCTGTGCTGCCCTCACCTGCCTTCCCCGGGAGACCCAGATAGGCCACTGCTCTGTCAGGGGCCGGAAATGCTGCCGAAGGAGA---
>Capo-DEFB103 NT_176418.1(64562716...64563565)
ATGAGGATCCATTACCTCCTGTTTGCTGTGCTCTTGTTGTTCTTGATGCCTGTTCCAGGT------GAAGGAGGGCTCATAAGTGCAGTACAAAGATATTTTTGCAGAGTGAGGGGCGGCCGCTGTGCTGCCCTTTCCTGCCTTCCACGGGAGACGCAGATAGGCCGTTGCTCTCTCAAGGGCCGGAAATGCTGCCGAACAAAGAAA
>Aime-DEFB139 GL194420.1(127106...129424)
ATGAAAGTATTTCTCCTCCTCATCTTCGTCGTCCTCTTCATCTCTCACACAATGCCAGGT---TATAGGCACGGTGAAGTGTACCATTTCTGTGACTCACGTACAAGCGTGTGCCTGCGGAGGAAGAGAAACTGTCTGGTTCGCATGCGAGGGGTATGCCCTGGAAGGAGCTTCTGTTGCATACGGATGAAG------------------------------------------------------
>Urma-DEFB139 NW_007907260.1(129748...132071)
ATGAAAATATTTCTCCTCCTCATCTTCGTCGTCCTCTTCATCTCTCACGCAATGCCAGGT---TATAGGCACGGCGAAGGGTACCATTTCTGTGATTCACATACAAGCGTGTGCCTGCGGAGGAAGAGAAACTGTCTGGCTCGCATGCCAGGGGTATGCCCTGGAAGGAGCTTCTGTTGCATACGGAGGCAG------------------------------------------------------
>Calufa-DEFB139 NC_006598.3(58935657...58938190)
ATGAAACTATTCTCCCTTCTCATTTTCGTTGTCCTCTTCATCTCTCAAGTCATGCCAGGT---TATAGGCACGGTGAAGTGTATCATTTTTGTGACTCACAAACAAGCGTATGCCTGAGAAGGAAAAAAAATTGTATGACTCGCATGCCAGGGATGTGCCCTGGAAGAAGCTTCTGTTGCGTAAGAATGAAA------------------------------------------------------
>Feca-DEFB139 NC_018726.2(6890631...6893386)
ATGAGACTGTTTTCCCTTCTCATCTTTGTCGTCTTCTTCATCTCGCAAGTAGCTCCAGTC---TATAGGCACGGTGAGATGTCTCGTTTCTGTGACTCACATACAAGCGTATGCCTGAGGAGGAAAAGAAATTGTATTTTTCGTATGCCAGGGCTCTGCCCTGGAAGGAGCTTCTGTTGTTTAAGAATGAAG------------------------------------------------------
>Lewe-DEFB139 NW_006383754.1(74473...76814)
ATGAAGCTATTTCTCCTTCTCATCTTCGTCGTCCTCTTTATCTCTCAAGTAATGCCAGGT---TATAGGCATGGTGAAGTGTATCATTTCTGTGACTCACATACAAGCGTGTGCCTGAGGAGGAAAAGAAACTGTATGATTCGCATACCAGGGATATGCCCCGGAAGGAGCTTCTGTTGCATAAGGATGCATAAG---------------------------------------------------
>Odro-DEFB139 NW_004450527.1(1551658...1554000)
ATGAAGCTATTTCTCCTTCTCGTCTTCGTCGTCCTCTTCAACTCTCAAGTAATGCCAGGT---TATAGGCACGGTGAAGTGTATCATTTCTGTGACTCACATACAAGCGTGTGCCTGAGGAGGAAAAGAAACTGCATGATTCGCATGCCGGGGATATGCCCCGGAAGGAGCTTCTGTTGCATCAGGATGCATAAG---------------------------------------------------
>Acju-DEFB139 NW_015131286.1(2340369...2343116)
ATGAGACTGTTTTCCCTTCTCATCTTCGTCGTCTTCTTCATCTCGCATGTAGCTCCAGGC---TATAGGCACGGTGAGATGTCTCGTTTCTGTGACTCACATACAAGCGTATGCCTGAGGAGGAAAAGAAATTGTATTTTTCGTATGCCAGGGCTCTGCCCTGGAAGGAGCTTCTGTTGTTTAAGAATGAAG------------------------------------------------------
>Mupufu-DEFB139 NW_004569265.1(103897...106259)
ATGAAGCTCTTTCTCCTTCTCATCTTC---GTCTTCTGCATCTCTCAAGTAATGCCAGGT---TATAGGAATGGTGACATGTATCATTTTTGTGACTCACAGATAAGTGTGTGCCTGAGGAGGAAAAGGAACTGTGTGATTCGCATGCCAGGGACATGCCCCGGAAGGAGCTTCTGCTGCATAAGGATGAAG------------------------------------------------------
>Pati-DEFB139 NW_006711988.1(157424...160181)
ATGAGACTGTTTTCCCTTCTCATCTTCGTCGTCTTCTTCATCTCGCAAGTAGCTCCAGTC---TATAGGCACGGTGAGATGTCTCGTTTCTGTGACTCACATACAAGCGTATGCTTGAGGAGGAAAAGAAATTGTATTTTTCGTATGCCAGGGCTCTGCCCTGGAAGGAGCTTCTGTTGTTTAAGAATGAAG------------------------------------------------------
>Ptva-DEFB139 NW_011889098.1(939048...941433)
ATGAAGCTACTTTACCTTCTCATCTTCGCCATCATCTTCATCTCTCAAGTGGCGCCAGGT---TATGGGCACAGTGAAATGTTTCATTTCTGTGACTCGCCTGTAAGTGTGTGCCTGAGGAGGAAAAGAAATTGCATTATCCGCATGCCAGGGTTATGCCCTGGGAGGAGCTTCTGTTGTATAAGGGTGAGG------------------------------------------------------
>Hiar-DEFB139 NW_017731489.1(3097441...3100014)
ATGAAGTTATTTTACCTTGTCATCTTCACTCTCTTCTTCATCTCTCAAGTGATGCCAGGT---TATGGGTTCAGTAAAATGTACTACTTCTGTGACTCACAAATAAGTGTGTGCCTGAGGAGGAAAAAAAATTGTATTGCCCGCATGCCAGGGATGTGCCCTGGAAGGAGCTTCTGCTGTATAAGAAGAAAG------------------------------------------------------
>Mylu-DEFB139 NW_005871788.1(259722...262071)
ATGAAGCTGGTTTATGTCCTCATCTTTGCTGTCTTCTTCCTGTCTCAGGTGACACCAGGC---TGTGGGTACAGAGACATGCACGGGTTCTGTGACTCCATGATAAGCGTGTGCCTGAGGAGGAAGAAATATTGCATTCTCCGCATGCCAGGGTTCTGCCCCGGGAGGAGCTTCTGCTGCATCCGAGTGAAG------------------------------------------------------
>Mybr-DEFB139 NW_005370524.1(52713...55059)
ATGAAGCTGGTTTATGTCCTCATCTTCGCTGTCTTCTTCCTGTCTCAGGTGACACCAGGC---TGTGGGTACAGAGACATGCACGGGTTCTGCGACTCCATGATAAGCGTGTGCTTGAGGAGGAAGAAAAATTGCATTTTCCGCATGCCAGGGTTCTGCCCCGGGAGGAGCTTCTGCTGCATCCGAGTGAAG------------------------------------------------------
>Epfu-DEFB139 NW_007371029.1(156532...158693)
ATGAAGCTGGTTTATGTCCTCATCTTCACTGTCTTCTTCCTGTCTCAGGTGATACCAGGC---TGTGGGTATAGTGACATGCACGGGTTCTGCGACTCCAGAATAAGCGTGTGCCTGAAGAGGAAGAAAAATTGCATTTTCCGAATGCGAGGGCTCTGCCCCGGGAGGAGCTTCTGCTGCATCCGAGTGAAG------------------------------------------------------
>Cafe-DEFB139 NW_011513270.1(163789...16381379)
ATGAAGTTATTTTGCCTTTTCGTCTTTGTGGCCTTCTTCATCTGCCAAGTAACGCCAGGT---TATGAGCACAGCGAAACGCTTCGTTTCTGTGACTCACATGCAAGTGTGTGCCTGAGGAGGAAGAGAAATTGCATTATTCGCAGGCCAGGGCTATGCCCTGGGAGGAGCTTCTGCTGCACAAGGATAAAG------------------------------------------------------
>Vipa-DEFB139 NW_005882710.1(3892468...3894929)
ATGAAGTTATTTTGCCTTTTCGTCTTTGTGGCCTTCTTCACCTGCCAAGTGATGCCAGGT---TATGAGCACAGCGAAACGCTTCGTTTCTGTGACTCACATACAAGTGTGTGCCTGAGGAGAAAGAGAAATTGCATTATTCGCAGGCCAGGGCTATGCCCTGGGAGGAGCTTCTGCTGCACAAGGATAAAG------------------------------------------------------
>Eqfeca-DEFB139 NW_007674444.1(148381...145510)
ATGAATTTATTTTACCTTCTCATCTTTGTTGTCCTCTTTCTCTCTCAAGTAATGCCAGGT---TATGGATACGGTCCAATGCATCATTTCTGTGACTCACACATCAGTGTCTGCCTGAGGAGGAAAAGAAATTGCATTATTCGTATGCCAGGGATGTGCCCTGGGAGGAGTTTCTGTTGTGTAAGAACGAAG------------------------------------------------------
>Ocpr-DEFB139 NW_004535480.1(11991011...11993345)
ATGAAGCTGCTCTACCTTTTCGTCCTGGCCATCTTCTTCATCTCTCAGGTCATACAAGGC------TATGAATACAACAAAGCTGGTTACTGTGACTCACAAACAAGTGTGTGCCTGAGGAGAAAGAGAAACTGTCATTTTCCTATGCCAGGCATATGCCCTGGAAGGAGCTTCTGCTGTTTAAGAATACAG------------------------------------------------------
>Orcu-DEFB139 NW_003159544.1(175105...178230)
ATGAAACTCTTTTACCTTCTCGCCTTGGTTGTCCTCGTCATCTCTCAGGTCATGCCAGGT------TCTGAATGCAACAACATACATTACTGTGACTCACAAACAAGTGTGTGCCTGAGGAGGAACACAAACTGTGTTTTGCGCAGGCCAGGCATATGCCCTGGGAGGAGTTTCTGTTGTATGAgaatgacg------------------------------------------------------
>Mumu-Defb139 NC_000074.6(20900656...20901973)
ATGAAATTACTTTACCTTCTCATCCCTGTTATCCTCTTGATTTCTCAAGCCATGGCAGCT---------------TATGAGCACCATTACTGTGACTCTCCTACCACTGTGTGCCTGAGGAGGAAAACAAAGTGTATTCGC---ATGCCAGGGTTTTGCCCTGGCAGGAGCTTCTGCTGTATGAGAACCATGACC---------------------------------------------------
>Rano-DEFB139 NC_005115.4(75572545...75574484)
ATGAAATTACTCTACCTTCTCATCTCTGTTGTTCTCTTGATTTCTCAAGTCATGGCAGCT---------------TACGGGCACCATTATTGTGACTCTCCTACAAGTGTCTGCCTGAGGAGGAGAACAAACTGTACTCGT---ATGCCGGGGTTGTGCCCTGGCAGGAGCTTCTGCTGTGTGAGAACA---------------------------------------------------------
>Crgr-DEFB139 NW_006883508.1(122551...124757)
ATGAAATTGCTTTACCTTCTTATCTCAGTATTCCTCTTTATCTCTCAAGTCATGGCAGCT---TCTCCTACAGATTATGAGCACCATTACTGTGACTCTCTCATAAGTGTGTGCCTGAGGAGGAAAACAAAGTGTACTCGA---ATGCCAGGGTTGTGCCCTGGCAGGAGCTTCTGCTGTGTAAGAACCATGACC---------------------------------------------------
>Pema-DEFB139 NW_006502553.1(294425...296700)
ATGAAACTACTTTACCTTCTTATCTCTGCTGTCCTCTTTATCTCTCAAGTCATGGCAGCT---CTTTCTACAGATTATGATTACCACTACTGTGACTCTCTCATAAGTGTGTGCCTGAGAAGGAAAACAAATTGCACTCGA---ATGCCAGGGTTGTGCCCTGGCAGGAGCTTCTGCTGTGTGAGAACCATGACC---------------------------------------------------
>Meau-DEFB139 NW_004801890.1(593861...596250)
ATGAAATTATTTTACCTTCTCATCTCAGTTGTCTTCTTTATCTCTCAAGTCACGGCAGCT---CCCCCTATAGGTTATGAGCACCATTACTGTGACTCTCTCATAAGTGTGTGCCTGAGGAGGAAAACAAATTGTACTCGA---ATGCCAGGGTTGTGCCCTGGCAGGAGCTTCTGCTGTGTGAGAACCATGACC---------------------------------------------------
>Aime-DEFB140 GL194420.1(133973...134842)
ATGAGACTCCTCCACGTGGCCCTCACCGCGGCCTTCATGGTCCTGCAGGTACTGCCCGAC---GGCACCAGGGCATTCAATTTTGAAAGACCCTGCTACCTTCGTGGTGGGATCTGCCTGAAGCAAGGGACACCAAACTGTGAGCCCTTCCGAGGCCCCTGCCGGGCGTTCACTGTTTGCTGCAAAGTCAAG
>Urma-DEFB140 NW_007907260.1(137255...138087)
ATGAGACTCCTCCACGTGGCCCTCACCGCGGCCTTCATGGTCCTGCAGGTACTGCCCGAC---CGCACCAGGGCATTCAATTTTGAAAGACCCTGCTACCTTCGTGGTGGGATCTGCCTGAAGCAAGGGACGCCAAACTGTGAGCCCTTCCGAGGTCCCTGCCGGGCGTTCACTGTTTGCTGCAAAGTCAAG
>Calufa-DEFB140 NC_006598.3(58930278...58931079)
ATGAGACTCCTCCATGTGGTCCTCACGGCCGCCTTCCTCCTCTCCCAGGTACTGCCCGAC---AGCACCGGGGCCTTCAATTTTGAAAGGCCCTGCTACCTGCGGGGCGGAAACTGCCTGAAGCGAGGGACGCCAAACTGTGAGCCCTTCCGAGGCCCCTGCCGAGCCTTCACCGTCTGCTGCAAAGCGAAG
>Odro-DEFB140 NW_004450527.1(1545471...1546314)
ATGAGACTCCACCACGTGGTCCTCGCCGCTGCCTTTATCATCTTCCAGGTACTGCCCGAT---GGCACCAGGGCGTTCAATTTTGAAAGACCCTGCTACCTTCGTGGTGGGATCTGCCTGAAGCAAGGGACGCCAAACTGTGAGCCCTTCCGAGGCCCCTGCCGGGCGTTCACCATTTGCTGCAAAGTAAAG
>Lewe-DEFB140 NW_006383754.1(68265...69106)
ATGAGTCTCCTCCACGTGGTCCTCACTGCTGCCTTTATCATCTTCCAGGTATTGCCCGAT---GGCACCAGGGCATTCAATTTTGAAAGACCCTGCTACCTTCGTGGTGGGATCTGCCTGAAGCAAGGGACGCCAAACTGTGAGCCCTTCCAAGGCCACTGCCGGGCGTTCACCATTTGCTGCAAAGTAAAG
>Mupufu-DEFB140 NW_004569265.1(110947...111745)
ATGAGACTCCTCCACGTGGTCCTTATCACTGCCGTTATCATCTTCCAGGTACTGCACGAC---AGCACCAGGGGGTTCAATTTTGAAAGACCCTGCTACCTCCGTGGTGGGATCTGCCTGAAGCAAGGGACCCCAGACTGTGAGCCCTTCCGAGGCCCCTGCCGGGCGTTCACCGTTTGCTGCAAAGTAAAG
>Feca-DEFB140 NC_018726.2(6883098...6883983)
ATGAGACTTCTCCAGGTGGTCCTCGCTGCTGTGTTTATCATTTTCCAGGTACTGCCCGCT---GCCACCAGGGCGTTCAACTTTGAAAGACCCTGTTACCTGCGTGGTGGAATCTGCCTGAAGCAAGGGACCCCAGACTGTGAGCCTTTCCGAGGGCCCTGCCGGGCATTCACCGTTTGCTGCAAAGTGAAG
>Eqfeca-DEFB140 NW_001867398.1(33513350...33514252)
ATGAGATTCCTCCACATCTTCCTTACTGCTCTCTTTACCATCTTCCAGGTACTACCCGAC---AGTACTTGGGCACTCAATTTTGAAAGACCCTGCTACCTTCGGGGTGGAATCTGCCTGAAGCAAGGGACACCAAGGTGTGAGCCCTTCAGAGGACCCTGCCGAGCATTCACCGTTTGCTGCAAAATAAAG
>Eqafas-DEFB140 NW_014638151.1(1675693...1676595)
ATGAGATTCCTCCACATCTTCCTTACTGCTCTCTTTACCATCTTCCAGGTACTACCCGAC---AGTACTTGGGCACTCAATTTTGAAAGACCCTGCTACCTTCAGGGTGGAATCTGCCTGAAGCAAGGGACACCAAGGTGTGAGCCCTTCAGAGGACCCTGCCGAGCATTCACCGTTTGCTGCAAAATAAAG
>Susc-DEFB140 NC_010457.5(38102610...38103450)
ATGAGGCTCCTCCATGTACTCCTGGCCATGGTCCTGGCCATCTTCCAGGTACTGCCTGAC---AGCATGAGGGCGCTCAATTTTCAAAGACCCTGCTATCTTCGGGGTGGGATCTGCCTGAAGCAAGGTACGCCCAACTGTGAGCCCTTCCAAGGACCCTGTCGAGCCTTCACCATGTGCTGCAAAATAAAG
>Vipa-DEFB140 NW_005882710.1(3888058...3888892)
ATGAGACTCGTCCACGTGATCCTCGCCGCTCTCCTTGCCGTCTTCCAGGTACTGCCCGAT---GGCACTAGGGCACTCAATTTTGAAAGACCCTGCTATCTTCGGGGTGGAATCTGCCTGAAGCAAGGCGCGCCAAACTGTGAGCCCTTCAGAGGACCCTGCCGAGCGTTCACCGTCTGCTGCAGAATTAAG
>Cafe-DEFB140 NW_011513270.1(16384922...16385771)
ATGAGACTCGTCCACGTGATCCTCGCCGCTCTCCTTGCCGTCTTCCAGGTGCTGCCCGAT---GGCACTAGGGCGCTCAATTTTGAAAGACCCTGCTATCTTCGGGGTGGAATCTGCCTGAAGCAAGGGGCGCCAAACTGTGAGCCCTTCAGAGGACCCTGCCGAGCGCTCACCGTCTGCTGCAGAATTAAG
>Bota-DEFB140 AC_000184.1(5768738...5769841)
ATGAGGCTCCTCCATGTCTTCCTCACCGCTCTCTTGATCCTCTTCCAGGTACTGCCTGAC---AGCACTAGGGCGCTCAATTTTGAAAGACCCTGCCGTCTTCGGGGTGGAATCTGCCTGAAGCAAGGGACGCCGAGCTGTGAGCCCTTCAGAGGACCCTGCCGGGCATTCACCGTTTGCTGCAAAATAAAG
>Paho-DEFB140 NW_005818493.1(448763...449838)
ATGCGGCTCCTCCATGTCTTCCTCACTGCTCTCTCAATCCTCTTCCAGGTACTGCCCGAC---AGCACTAGGGCACTCAATTTTGAAAGACCCTGCTATCTTCGGGGTGGAATCTGCCTGAAGCGAGGGACGCCGAGCTGTGAGCCCTTCAGAGGACCTTGCCGGGCATTCACTGTTTGCTGCAAAATAAAG
>Caaehi-DEFB140 NW_017189513.1(38548070...38549142)
ATGAGGCTCCTCCGTGTCTTCCTCACCGCTCTCTCGATCCTCTTCCAGGTACTGCCCGAC---AGCACTAGGGCGCTCAATTTTGAAAGACCCTGCTATCTTCGGGGTGGAATCTGCCTGAAGCGAGGGACGCCGAGCTGTGAGCCCTTCAGAGGACCTTGCCGGGCATTCACCGTTTGCTGCAAAATAAAG
>Baac-DEFB140 NW_006729679.1(5996881...5997693)
ATGAGACTCCTCCACGCCCTCCGTGCCGCTTTCTTGATCATCTTCCAGGTACTGCCCGAC---AGCAGTAGGGCACTCAATTTTGAAAGACCCTGCTATCTTCAGGGTGGAATCTGCCTGAAGCAAGTGACACCAAGCTGTGAGCCCTTCAGGGGACCCTGCCGAGCATTCACCGTTTGCTGCAAAATAAAG
>Phma-DEFB140 NW_006724246.1(819916...820738)
ATGCGACTCCCCCACGCCCTCCTTGCCGCCTTCTTGATCATCTTCCAGGTACTGCCCGAC---AGCAGTAGGGCGCTCCATGTGGAAAGACCCTGCTCTCTTCGAGGTGGAATCTGCCTGAAGCAAGGGACACGGAGCTGTGAGCCCTTCAGGGGACGCTGCCAAGCATCCACCGTTTGCTGCAAAATGAAG
>Myda-DEFB140 NW_006293329.1(157947...158776)
ATGAGACTCCTGCACATCCTCCTCACTGCTCTCCTTACCATCCTCCAGGTACTGCCCGAC---AGCACCGGGGCTCTCAATTTTGAAAGGCCCTGCTACCTTCGGGGTGGGATCTGCCTGAAGTGGGGCACCCCAAACTGTGAGCCCTTCCAGGGGCCCTGCCGAGCTTTCACCATCTGTTGCCGCATTAAG
>Mylu-DEFB140 NW_005871788.1(253483...254285)
ATGAGACTCCTGCACATCCTCCTCACTGCTCTCCTTATCATCCTCCAGGTACTGCCCGAC---AGCACCGGGGCTCTCAATTTTGAAAGGCCCTGCTACCTTCGGGGAGGGATCTGCCTGAAGCAGGGCACCCCAAACTGTAAGCCCTTCCAGGGGCCCTGCCGAGCTTTCACCATCTGCTGCCGCATAAAG
>Epfu-DEFB140 NW_007371029.1(150134...150995)
ATGAGACTCCTGCACATCCTCCTCACTGCTCTCCTTACGATCCTCCAGGTACTGCCCGAC---AGCACCGGGGCTCTCAATTTTGAAAGGCCCTGCTACCTTCGGGGAGGGGTCTGCCTGAAGCGGGGCACCCCAAACTGTGAGCCATTCCAGGGACCCTGCAGAGCTTTCACCATCTGCTGCCGCATAAAG
>Mumu-Defb51 NC_000074.6(20917017...20917691)
ATGAGA---CTCCATGGTTTCTTCTTGGCTCTCTTTGCCGTCTTCCAGGTACTGCACGCT---ATCAGCAGTGCACTCAATTTTGAAAGACCTTGCTACCTCCGAGGAGGTATCTGCCTGAAGCAGGGGACACCAAACTGTGAGCCTTTCAGAGGACCCTGCAGAGCTTTCACTGTCTGCTGCAAAATAAGA
>Rano-DEFB51 NC_005115.4(75557913...75558667)
ATGAGA---ATCCACGCTTTC---CTGGCTCTCCTTGCCATCTTCCAGGTACTGCACGCT---ATCACCAGCGCCCTCAATTTTCAAAGACCTTGCTACCTCCGAGGAGGTATCTGCCTGAAGCAGGGAACACCAAACTGTGAGCCTTTCCGAGGCCCCTGCAGAGCCTTCACTGTTTGCTGTAAAATAAGA
>Mioc-DEFB140 NW_004949086.1(64001...64655)
ATGAGA---CTCCACACTTTCCTCCTGGCTCTCTTTGCCGTCTTCCGGGTACTGCACGCT---TTCAGTAGTGCATTCAATGCTGAAAGACCTTGCTACCTCCGAGGAGGCATCTGCCTGAAGCAGGGAACACCAAACTGTGAGCCTTTCCGGGGACTCTGCAGAGCTTTCACTGTTTGCTGCAAAATAAGA
>Meau-DEFB140 NW_004801890.1(608803...609440)
ATGAGA---CTCCACGCTTTCCTCCTGACTCTCTTTGCCGCCTTCCAGGTATTGCACGCT---ATCAGCACTGCATTCAATTTTGAAAGACCTTGCTACCTCCGCGGAGGCATCTGCCTGAAGCAGGGAACACCAAACTGTGAGCCTTTTCGGGGACCCTGCAGAGCTTTCACTGTCTGCTGCAAAATAAGA
>Tuch-DEFB140 NW_006198287.1(2674451...2675585)
ATGAGA---CTCCACATTTTCTTCACTGTTCTCTTTGCCATCATCCAGGTACTGCCTGGC---ATCACCAGGGCACTTAATTTTGAAAGGCCCTGCTACCTTCGAGGTGGAATCTGTCTGAAGCGAGGAACACCAAGTTGTGAGCCCTTCAGAGGACCCTGCAGACCTTTCACTGTTTGCTGCAAAATA---
>Gava-DEFB140 NW_007736113.1(58620...59515)
ATGAGA---CTCCACATTTTCCTCACTGCCCTCCTTGCCATCTTCCAGGTACTGCTCGGC---ATTACTAGGGCACTCAATTTTGAAAGACCCTGCTACCTGCGGGGTGGAATCTGCCTGAAGCGAGGAACGCCAAATTGTGAACCCTTCAGAGGTCCCTGCCGAGCTTTCACTGTCTGCTGCAAAATG---
>Casy-DEFB140 NW_007252287.1(226428...227216)
ATGAGA---CTCCACATTTTCCTCACCACTCTCTTTGCCATCTTCCAAGTACTGCCGGTC---ATCACTAAGACACTCAATTTTGAAAGACCCTGCTACCTTCGAGGCGGAATCTGCCTGAAGCGAGGGACACCAAATTGTGAGCCTTTCAGGGGACCCTGCCGAGCTTTCACTGTTTGCTGCAAA------
>Ceca-DEFB140 NW_016107838.1(1234925...1235825)
ATGAGA---CTCCACTTTTTCCTCACTGCTCTTTTTGCCATCTTCCAGCTACTGCCCGGC---ATCACTAGGGCACTTAATTTTGAAAGACCCTGCTACCTTAGAGGTGGAATCTGCCTGAAGCAAGGAACACCAAATTGTGAGCCTTTCAGAGGACCCTGCAGAGCTTTCACCGTTTGCTGTAAAATA---
>Sabo-DEFB140 NW_003943823.1(716862...717749)
ATGAGA---CTCCACTTTTTCCTCACTGCTCTTTTTGCCATCTTCCAGCTACTGCCCGGC---ATCACTAAGGCACTTAATTTTGAAAGACCCTGCTACCTTAGAGGTGGAATCTGCCTGAAGCAAGGAACACCAAATTGTGAGCCTTTCAGAGGACCCTGCAGAGCATTCACTGTTTGCTGTAAAATA---
>Popy-DEFB140 NW_002935111.1(24385...25602)
ATGAGA---CTCCACGTTTTCCTCACTGCTCTTTTTGCCATCTTCCAGGTACTACCCGGT---ATCACTAGGGCACTCCATTTTGAAAGACCCTGCTACCTTAGAGGTGGGATCTGTCTGAAGCGCGGAACACCGAATTGTGAGCCTTTCAGAGGACCCTGCAGAGCTTTCACTGTCTGCTGTAAAATA---
>Paan-DEFB140 NW_003942908.1(10966...11874)
ATGAGA---CTCCATGTTTTCTTCACTGCTCTTTTTGCCATCTTCCAGGTACTACCCGGC---ATCACTAGGGCACTCCATTTTGAAAGACCCTGCTACCTTAGAGGTGGGATCTGTCTGAAGCGAGGAACACCGAATTGTGAGCCTTTCAGAGGACCCTGCAGAGCTTTCACTGTTTGCTGTAAAATA---
>Mamu-DEFB140 NW_014909950.1(7449...8357)
ATGAGA---CTCCATGTTTTCCTCACTGCTCTTTTTGCCATCTTCCAGGTACTACCCGGC---ATCACTAGGGCACTCCATTTTGAAAGACCCTGCTACCTTAGAGGTGGGATCTGTCTGAAGCGAGGAACACCGAATTGTGAGCCTTTCAGAGGACCCTGCAGAGCTTTCACCGTTTGCTGTAAAATA---
>Nole-DEFB140 NC_019819.1(140883874...140884785)
ATGAGA---CTCCACGTTTTCCTCACTGCTCTTTTTGCCATCTTCCAGGTACTACCAGGC---ATCACTAGGGCACTCCATTTTGAAAGACCCTGCTACCTTAGAGGTGGGATCTGTCTGAAGCGCGGAACACCGAACTGTGAGCCATTCAGAGGACCCTGCAGAGCTTTCACTGTTTGCTGTAAAATA---
>Otga-DEFB140 NW_003852746.1(192044...192901)
ATGAGA---TTCCACATTTTCCTCACCGTTCTCTTTGCCATCTTCCAGGAACTTCCCGGC---ATCACTGGGGCACTCCATTTTGAAAGACCCTGTTACCTTCGGGGTGGAATCTGCCTGAAGCAGGGAACTCCAAACTGTGAGCCCTTCAGAGGACCCTGCCGAGCTTTCACCATTTGTTGCAAAATA---
